# Supplementary material for: Circulating Extracellular Vesicles Contain Liver-Derived RNA Species as Indicators of Severe Cholestasis-Induced Early Liver Fibrosis in Mice
Source: Antioxid Redox Signal. 2022 Mar 17;36(7-9):480–504. doi: 10.1089/ars.2021.0023 (PMC8978575; doi:10.1089/ars.2021.0023)
Supplement: Supplemental data [file Suppl_TableS3.xlsx]

## Sheet:  66 conserved miRNAs in EVs
elements	mmu_mirbase	hsa_mirbase
let-7b-3p	CUAUACAACCUACUGCCUUCCC	CUAUACAACCUACUGCCUUCCC
let-7e-3p	CUAUACGGCCUCCUAGCUUUCC	CUAUACGGCCUCCUAGCUUUCC
let-7f-2-3p	CUAUACAGUCUACUGUCUUUC	CUAUACAGUCUACUGUCUUUCC
miR-10a-3p	CAAAUUCGUAUCUAGGGGAAUA	CAAAUUCGUAUCUAGGGGAAUA
miR-122-3p	AAACGCCAUUAUCACACUAA	AACGCCAUUAUCACACUAAAUA
miR-122-5p	UGGAGUGUGACAAUGGUGUUUG	UGGAGUGUGACAAUGGUGUUUG
miR-1247-3p	CGGGAACGUCGAGACUGGAGC	CCCCGGGAACGUCGAGACUGGAGC
miR-1247-5p	ACCCGUCCCGUUCGUCCCCGGA	ACCCGUCCCGUUCGUCCCCGGA
miR-1249-3p	ACGCCCUUCCCCCCCUUCUUCA	ACGCCCUUCCCCCCCUUCUUCA
miR-125a-3p	ACAGGUGAGGUUCUUGGGAGCC	ACAGGUGAGGUUCUUGGGAGCC
miR-129-1-3p	AAGCCCUUACCCCAAAAAGUAU	AAGCCCUUACCCCAAAAAGUAU
miR-129-5p	CUUUUUGCGGUCUGGGCUUGC	CUUUUUGCGGUCUGGGCUUGC
miR-130a-3p	CAGUGCAAUGUUAAAAGGGCAU	CAGUGCAAUGUUAAAAGGGCAU
miR-132-3p	UAACAGUCUACAGCCAUGGUCG	UAACAGUCUACAGCCAUGGUCG
miR-132-5p	AACCGUGGCUUUCGAUUGUUAC	ACCGUGGCUUUCGAUUGUUACU
miR-134-5p	UGUGACUGGUUGACCAGAGGGG	UGUGACUGGUUGACCAGAGGGG
miR-136-5p	ACUCCAUUUGUUUUGAUGAUGG	ACUCCAUUUGUUUUGAUGAUGGA
miR-143-5p	GGUGCAGUGCUGCAUCUCUGG	GGUGCAGUGCUGCAUCUCUGGU
miR-148a-5p	AAAGUUCUGAGACACUCCGACU	AAAGUUCUGAGACACUCCGACU
miR-182-5p	UUUGGCAAUGGUAGAACUCACACCG	UUUGGCAAUGGUAGAACUCACACU
miR-183-5p	UAUGGCACUGGUAGAAUUCACU	UAUGGCACUGGUAGAAUUCACU
miR-187-3p	UCGUGUCUUGUGUUGCAGCCGG	UCGUGUCUUGUGUUGCAGCCGG
miR-187-5p	AGGCUACAACACAGGACCCGGG	GGCUACAACACAGGACCCGGGC
miR-188-5p	CAUCCCUUGCAUGGUGGAGGG	CAUCCCUUGCAUGGUGGAGGG
miR-192-3p	CUGCCAAUUCCAUAGGUCACAG	CUGCCAAUUCCAUAGGUCACAG
miR-192-5p	CUGACCUAUGAAUUGACAGCC	CUGACCUAUGAAUUGACAGCC
miR-193a-5p	UGGGUCUUUGCGGGCAAGAUGA	UGGGUCUUUGCGGGCGAGAUGA
miR-194-5p	UGUAACAGCAACUCCAUGUGGA	UGUAACAGCAACUCCAUGUGGA
miR-200a-3p	UAACACUGUCUGGUAACGAUGU	UAACACUGUCUGGUAACGAUGU
miR-212-3p	UAACAGUCUCCAGUCACGGCCA	UAACAGUCUCCAGUCACGGCC
miR-214-3p	ACAGCAGGCACAGACAGGCAGU	ACAGCAGGCACAGACAGGCAGU
miR-215-3p	UCUGUCAUUCUGUAGGCCAAU	UCUGUCAUUUCUUUAGGCCAAUA
miR-215-5p	AUGACCUAUGAUUUGACAGAC	AUGACCUAUGAAUUGACAGAC
miR-22-3p	AAGCUGCCAGUUGAAGAACUGU	AAGCUGCCAGUUGAAGAACUGU
miR-22-5p	AGUUCUUCAGUGGCAAGCUUUA	AGUUCUUCAGUGGCAAGCUUUA
miR-224-5p	UAAGUCACUAGUGGUUCCGUU	CAAGUCACUAGUGGUUCCGUU
miR-23a-3p	AUCACAUUGCCAGGGAUUUCC	AUCACAUUGCCAGGGAUUUCC
miR-23a-5p	GGGGUUCCUGGGGAUGGGAUUU	GGGGUUCCUGGGGAUGGGAUUU
miR-23b-5p	GGGUUCCUGGCAUGCUGAUUU	UGGGUUCCUGGCAUGCUGAUUU
miR-24-2-5p	GUGCCUACUGAGCUGAAACAGU	UGCCUACUGAGCUGAAACACAG
miR-24-3p	UGGCUCAGUUCAGCAGGAACAG	UGGCUCAGUUCAGCAGGAACAG
miR-27a-5p	AGGGCUUAGCUGCUUGUGAGCA	AGGGCUUAGCUGCUUGUGAGCA
miR-296-3p	GAGGGUUGGGUGGAGGCUCUCC	GAGGGUUGGGUGGAGGCUCUCC
miR-29a-3p	UAGCACCAUCUGAAAUCGGUUA	UAGCACCAUCUGAAAUCGGUUA
miR-29c-3p	UAGCACCAUUUGAAAUCGGUUA	UAGCACCAUUUGAAAUCGGUUA
miR-30b-5p	UGUAAACAUCCUACACUCAGCU	UGUAAACAUCCUACACUCAGCU
miR-335-5p	UCAAGAGCAAUAACGAAAAAUGU	UCAAGAGCAAUAACGAAAAAUGU
miR-339-5p	UCCCUGUCCUCCAGGAGCUCACG	UCCCUGUCCUCCAGGAGCUCACG
miR-342-3p	UCUCACACAGAAAUCGCACCCGU	UCUCACACAGAAAUCGCACCCGU
miR-34c-3p	AAUCACUAACCACACAGCCAGG	AAUCACUAACCACACGGCCAGG
miR-376b-3p	AUCAUAGAGGAACAUCCACUU	AUCAUAGAGGAAAAUCCAUGUU
miR-378a-3p	ACUGGACUUGGAGUCAGAAGG	ACUGGACUUGGAGUCAGAAGGC
miR-378b	CUGGACUUGGAGUCAGAAGA	ACUGGACUUGGAGGCAGAA
miR-382-3p	UCAUUCACGGACAACACUUUUU	AAUCAUUCACGGACAACACUU
miR-3960	GGCGGCGGCGGAGGCGGGGG	GGCGGCGGCGGAGGCGGGGG
miR-494-3p	UGAAACAUACACGGGAAACCUC	UGAAACAUACACGGGAAACCUC
miR-503-3p	GAGUAUUGUUUCCACUGCCUGG	GGGGUAUUGUUUCCGCUGCCAGG
miR-509-5p	UACUCCAGAAUGUGGCAAUCAU	UACUGCAGACAGUGGCAAUCA
miR-5100	UCGAAUCCCAGCGGUGCCUCU	UUCAGAUCCCAGCGGUGCCUCU
miR-511-3p	AAUGUGUAGCAAAAGACAGGAU	AAUGUGUAGCAAAAGACAGA
miR-511-5p	AUGCCUUUUGCUCUGCACUCA	GUGUCUUUUGCUCUGCAGUCA
miR-574-3p	CACGCUCAUGCACACACCCACA	CACGCUCAUGCACACACCCACA
miR-598-3p	UACGUCAUCGUCGUCAUCGUUA	UACGUCAUCGUUGUCAUCGUCA
miR-671-5p	AGGAAGCCCUGGAGGGGCUGGAG	AGGAAGCCCUGGAGGGGCUGGAG
miR-874-3p	CUGCCCUGGCCCGAGGGACCGA	CUGCCCUGGCCCGAGGGACCGA
miR-99b-3p	CAAGCUCGUGUCUGUGGGUCCG	CAAGCUCGUGUCUGUGGGUCCG
