# Supplementary material for: Circulating Extracellular Vesicles Contain Liver-Derived RNA Species as Indicators of Severe Cholestasis-Induced Early Liver Fibrosis in Mice
Source: Antioxid Redox Signal. 2022 Mar 17;36(7-9):480–504. doi: 10.1089/ars.2021.0023 (PMC8978575; doi:10.1089/ars.2021.0023)
Supplement: Supplemental data [file Suppl_TableS5.xlsx]

## Sheet: 209_more2log2_UP
protein	ENSMUSG	15dBDL1_Cov.2	15dBDL2_Cov.2	15dBDL3_Cov.2	15dBDL4_Cov.2	15dBDL5_Cov.2	15dBDL6_Cov.2	15dsham1_Cov.1	15dsham2_Cov.1	15dsham3_Cov.1	15dsham4_Cov.1	15dsham5_Cov.1	15dsham6_Cov.1	8dBDL1_Cov.3	8dBDL2_Cov.3	8dBDL3_Cov.3	8dBDL4_Cov.3	8dBDL5_Cov.3	8dBDL6_Cov.3	8dsham1_Cov.4	8dsham2_Cov.4	8dsham3_Cov.4	8dsham4_Cov.4	8dsham5_Cov.4	8dsham6_Cov.4
9030624J02Rik	ENSMUSG00000030982	2.02148	1.91073	1.23266	1.10434	1.95233	1.01436	1.14405	0.613532	0.298658	0.687061	0.31034	1.33342	1.09085	0.847997	0.782409	1.03562	1.51602	1.52607	0.263034	0.918386	1.76977	1.23879	1.73552	1.67807
Acox1	ENSMUSG00000020777	1.72683	0.978196	0.713696	0.895303	2.02857	1.5656	0.389567	0.773996	0.565597	0.641546	0.495695	0.555816	0.356144	0.286881	0.765535	1.03562	0.641546	0.948601	0.0840643	0.669027	0.704872	0.925999	0.526069	1.36737
Acox2	ENSMUSG00000021751	2.18269	1.43829	1.1375	0.111031	1.76977	0.584963	0	0	0	0	0	0	0	0	0.389567	0	0	0.344828	0	0	0	0	0	0
Ahcy	ENSMUSG00000027597	2.53854	1.96347	1.75702	2.31034	3.71589	0.978196	0.263034	0.659925	1.0635	0.963474	0	0.584963	0.887525	0.454176	1.18903	1.4489	0.903038	1.09085	0.545968	0.464668	1.1177	1.24489	0.823749	1.10434
Ahsg	ENSMUSG00000022868	4.96901	4.9607	3.3799	5.11853	6.36317	3.38957	0.978196	0.137504	0	0	0	0.176323	1.04264	1.11103	3.9222	1.59455	0.604071	2.22033	0	0.344828	0.454176	0.298658	0.584963	0.516015
Aif1	ENSMUSG00000024397	1.4957	0.704872	0.687061	2.17632	1.65992	1.23879	0	0	0.731183	1.03562	1.02857	1.36177	1.07039	1.02857	1.27501	1.28096	1.48543	2.15056	0.641546	0	0.344828	0.575312	1.01436	1.08406
Alas2	ENSMUSG00000025270	4.31397	5.04963	5.62644	5.54473	5.22033	6.02945	3.87774	5.11894	3.35191	4.47444	4.28614	4.78607	5.26078	5.54844	5.26941	6.03254	6.1916	6.80851	3.55704	4.5404	4.43896	5.37816	5.30816	6
Alb	ENSMUSG00000029368	6.42375	6.22612	5.13011	6.50064	8.0691	4.88264	0	0	0.0840643	0.516015	1.4957	0.704872	1.926	2.54102	5.34518	3.34625	2.31615	3.48027	0	0.659925	0.124328	0	0.124328	1.43296
Aldh1l1	ENSMUSG00000030088	1.78241	1.31034	1.51096	1.57046	2.68032	0.687061	1.51096	0	0.321928	0.0840643	0	1.02148	0.773996	0.739848	0.847997	0.333424	0.613532	1.02857	0	0.0840643	0	0.367371	0	0.807355
Aldob	ENSMUSG00000028307	2.37295	1.57046	1.22651	2.17313	3.67016	1.64155	0	0.0976108	0.0840643	0	0.124328	0.124328	0.695994	0.516015	1.42761	0.731183	0.454176	1.02857	0	0	0	0.214125	0	0.163499
Ambp	ENSMUSG00000028356	3.0321	2.73985	1.43829	3.11603	3.52982	1.9855	0	0.163499	0	0	0	0	0.389567	0.790772	1.79494	0.678072	0.163499	0.9855	0	0	0	0	0	0
Angptl3	ENSMUSG00000028553	1.56071	1.25096	0.516015	1.67807	2.71809	0.992768	0	0	0	0	0	0	0.411426	0	0.815575	0.526069	0.275007	0.356144	0	0	0	0	0	0
Apoa1	ENSMUSG00000032083	4.4822	4.25399	3.26903	4.41954	5.49825	3.31615	0.238787	0.389567	0	0.782409	0.454176	0	0.83996	1.23266	2.98185	1.17632	0.956057	1.89918	0	0	0.250962	0.226509	0	0.722466
Apoa2	ENSMUSG00000005681	4.02945	3.20945	2.44095	3.61353	5.1035	2.46728	0	0	0	0	0	0.575312	1.58976	1.05658	2.74416	1.40054	0.925999	1.12433	0	0	1.05658	0	0.62293	0.454176
Apoa5	ENSMUSG00000032079	1.54102	1.19535	0.695994	0.956057	3.96347	1.03562	0	0	0	0	0	0	0.863938	0.214125	0.124328	0.201634	0.485427	0.0840643	0	0	0	0	0	0.15056
Apob	ENSMUSG00000020609	2.48027	2.38957	1.31034	2.36457	3.81967	2.16027	0	0.0426443	0	0	0.0703893	0.0426443	0.443607	0.432959	1.60881	0.757023	0.659925	1.07039	0	0	0	0	0	0.163499
Apoc1	ENSMUSG00000040564	5.28096	3.83592	3.2765	4.02148	6.31452	3.48929	0	1.29866	0.443607	0	0	0	1.4957	0.669027	4.60881	2.57773	1.7866	2.0036	1.1635	0	0.669027	0	0.669027	0.85599
Apoc2	ENSMUSG00000002992	1.81147	1.79494	0.933573	2.26003	2.67129	1.86394	0	0	0	0	1.13093	1.1375	0.495695	0.485427	1.73985	0.948601	1.21412	1.32769	0	0	0.485427	1.04264	0	0.773996
Apoc3	ENSMUSG00000032081	3.60288	2.86196	1.53107	2.9279	3.32193	1.98914	0	0	0	0	0	0	0.650765	0	1.56071	0.485427	0.545968	0.722466	0	0	0	0	0	0.378512
Apoc4	ENSMUSG00000074336	2.35332	0.799087	1.1177	1.96717	3.39917	1.76129	0	0	0	0	0	0	0	0	1.59455	1.4489	0.0976108	0.389567	0	0	0	0	0	0
Apoh	ENSMUSG00000000049	2.37016	2.56803	1.41143	3.06695	3.13258	2.02503	0.389567	0.176323	0	0	0	0	0.422233	0	1.09761	0.15056	0	0.298658	0	0	0	0	0	0
Arg1	ENSMUSG00000019987	2.852	2.37016	0.782409	2.60881	3.5373	1	0	0	0	0	0	0	0	0	0.918386	0.226509	0.137504	0.545968	0	0	0	0	0	0.333424
Arhgap18	ENSMUSG00000039031	1.852	1.852	1.63691	1.5509	1.37851	2.09085	0.807355	0.678072	0.545968	1.03562	0.695994	0.422233	1.33914	0.956057	0.963474	3.03738	2.50335	2.58496	0.275007	1.62293	1.67807	1.79494	2.64616	2.18903
Asgr1	ENSMUSG00000020884	0.807355	1.0072	1.42223	1.15056	2.16672	0.575312	0	0	0	0	0	0	0	0	0.475085	0.321928	0.344828	0	0	0	0	0	0	0.321928
Asl	ENSMUSG00000025533	1.4489	2.22033	0.815575	1.62761	2.75275	1.64616	0	1.15056	0.505891	0.411426	0	0.659925	0.31034	0.422233	0.344828	1.23266	0.250962	1.07039	0	1.13093	0.555816	0.475085	1.25701	0.956057
Ass1	ENSMUSG00000076441	3.08236	2.90304	2.41143	3.30743	4.85798	1.65076	0.604071	0.815575	0.344828	0	0.815575	0.286881	0.15056	0.731183	1.75275	1.26303	1.33914	1.77821	1.03562	0.669027	1.34483	1.33914	1.05658	1.36737
Azgp1	ENSMUSG00000037053	2.46989	2.03914	0.790772	1.90689	3.15218	1.4489	0	0	0	0	0.214125	0.214125	0.411426	0.400538	0.495695	0.275007	0.333424	0	0	0	0	0	0	0
Bhmt	ENSMUSG00000074768	3.18587	2.08066	1.02148	3.31034	4.8089	1.02857	0	0	0.0703893	0	0	0	0.321928	0.400538	2.30451	0.748461	0.475085	1.28096	0	0	0	0	0.111031	0.0426443
Brap	ENSMUSG00000029458	4.33628	3.16027	1.5509	2.13093	3.39094	2.36737	0.650765	0.903038	0.389567	0.678072	0.505891	1.08406	0.879706	1.15056	1.79494	1.23266	1.67807	2.01792	0.0840643	0.823749	0.790772	1.5008	1.57531	0.847997
C3	ENSMUSG00000024164	4.61589	4.26228	3.43296	4.25776	5.36947	3.55827	1.73118	1.34483	1.09761	2.71149	2.42223	2.68257	1.97453	3.26153	3.01614	4.39025	1.83188	2.63923	1.81558	2.05311	2.70487	2.24489	1.43296	1.09085
C4b	ENSMUSG00000073418	1.07724	1.26303	0.782409	1.9486	2.17313	1.0635	0.275007	0.176323	0.594549	0.389567	0.238787	0.575312	0.641546	0.641546	0.970854	1.57531	1.09085	1.1177	0.669027	0.137504	0.124328	1.29866	0.367371	0.565597
Car2	ENSMUSG00000027562	2.38957	3.53481	4.04264	4.04614	3.79286	4.16108	2.32769	3.49185	2.81352	2.0036	2.01792	2.98368	3.04963	3.90593	3.73877	3.98185	4.38612	5.01123	1.37851	2.47249	2.85798	3.56438	2.60881	4.59872
Ccl6	ENSMUSG00000018927	2.85798	2.11437	1.34483	2.68257	2.28688	2.40599	0.695994	0.526069	1.1177	1.49057	1.53107	1.52607	1.46989	1.04264	1.94111	1.9782	2.04264	2.89918	0.641546	1.45418	1.37851	2.46205	1.64155	1.19535
Ccl9	ENSMUSG00000019122	0.933573	0.863938	0.765535	1.51096	1.09085	0.956057	0	0.659925	0	1.56071	0	0.0840643	0.757023	1.20789	1.33914	1.88362	2.59216	1.02857	0	0.0840643	2.12433	1.1375	0.765535	0.933573
Cdo1	ENSMUSG00000033022	3.31615	2.40599	0.978196	2.78241	3.83188	1.37851	0.545968	0	0.201634	0.298658	0	0	0	0	1.36177	0.214125	0.485427	0.613532	0.176323	0.176323	0	0.15056	0	0
Ces1c	ENSMUSG00000057400	1.61824	1.56071	1.02148	2.61117	3.28836	0.641546	0	0	0	0	0	0	0	0	0.575312	0.111031	0	0.321928	0	0	0	0	0	0.31034
Cfb	ENSMUSG00000090231	2.43029	2.03914	1.13093	2.1635	2.24489	1.43829	0	0.454176	0.189034	0.0976108	0.0976108	0.757023	0.111031	0.739848	1.15704	1.19535	0.62293	0.62293	0.111031	1.04963	0	0.475085	0.0976108	0
Cfi	ENSMUSG00000058952	0.933573	1.15056	0.137504	1.73985	2.22959	0.422233	0	0	0	0	0	0	0	0.739848	1.10434	0.0840643	0	0.0840643	0	0	0	0	0	0
Chd9	ENSMUSG00000056608	9.10677	8.6193	7.376	6.91229	8.20975	6.9991	1.70929	2.17313	0.584963	1.94111	0.9855	2.40871	3.81044	3.78764	5.99548	5.00988	4.18903	5.61794	0.565597	2.64847	2.51854	2.40327	2.40327	2.02503
Chil3	ENSMUSG00000040809	2.7761	1.68257	1.61824	2.63227	2.37573	0.970854	0.545968	1.72247	0.895303	0	1.33914	0.163499	1.17632	1.23266	0.650765	1.33342	2.67582	1.66903	0.333424	0	0.773996	1.19535	0.443607	0.111031
Clec2h	ENSMUSG00000030364	1.25701	0.495695	1.26303	1.55582	0.863938	2.23879	0	0	0	0	0	0	1.37851	0	0.847997	0.275007	0.823749	0.565597	0	0	0	0	0	0
Clu	ENSMUSG00000022037	3.58015	3.12598	2.89336	3.89045	4.16511	3.15543	2.27501	1.58976	0.422233	1.69599	1.54597	2.57531	1.84398	2.80735	3.32193	5.46597	5.50526	5.01881	1.1375	2.32193	2.27202	4.89772	4.35473	5.33235
Comt	ENSMUSG00000000326	1.80323	1.42223	1.45418	1.79909	2.62761	1.74416	0.214125	0.344828	0.594549	0.344828	0.871844	0.790772	0.748461	0.992768	1.22033	1.02857	0.62293	1.45943	0.765535	0.613532	0.565597	0.903038	0.871844	0.344828
Cp	ENSMUSG00000003617	2.76129	2.72028	1.9855	3.17951	3.36177	1.90304	1.4489	0.389567	0.713696	1.44361	1.13093	1.04264	0.163499	1.02148	2.42761	0.903038	0.594549	0.910733	0	1.28688	0.713696	1.53605	1.22033	0.516015
Cps1	ENSMUSG00000025991	1.50589	1.18903	0.678072	1.37295	2.83592	0.613532	0	0	0	0.124328	0	0	0.0426443	0.0840643	0.286881	0.111031	0	0.263034	0	0	0	0	0	0.575312
Ctse	ENSMUSG00000004552	0.526069	1.43296	1.89918	1.58976	0.895303	0.871844	0.31034	1.1635	0.807355	0.464668	0.422233	0.773996	0.526069	1.40599	1.32193	1.1635	2.0321	1.73552	0.516015	0.15056	1.51602	1.1635	0.485427	1.23879
Ctsl	ENSMUSG00000021477	2.03562	1.97085	1.31034	2.03562	2.72028	1.14405	1.04264	0.815575	0.298658	0.847997	1.01436	0.555816	0.250962	0.250962	1.39506	1.19535	0.687061	1.04264	0	1.07039	0.344828	0.650765	0.713696	0.650765
Cyp2a12	ENSMUSG00000060407	1.27501	0.847997	0.321928	1.02148	2.35614	0.189034	0	0	0	0	0.0703893	0	0	0.15056	0.333424	0	0.238787	0.214125	0	0	0	0	0	0.0426443
Cyp2c29	ENSMUSG00000003053	1.1375	0.176323	0	0.978196	2.09424	0.344828	0	0	0	0	0	0	0	0	0	0	0	0.201634	0	0.15056	0	0	0	0.367371
Cyp2c50	ENSMUSG00000054827	1.45418	0.495695	0.575312	1.14405	2.57531	0.333424	0	0	0	0	0.536053	0	0	0	0.176323	0.0976108	0	0.111031	0	0	0	0	0	0
Cyp2c70	ENSMUSG00000060613	1.69599	1.60407	0.695994	2.24489	2.9222	0.505891	0	0	0	0	0	0	0	0	0.378512	0.275007	0.124328	0	0	0	0	0	0	0.454176
Cyp2f2	ENSMUSG00000052974	1.17632	0.773996	0.485427	0.948601	1.15704	0.545968	0	0	0	0	0	0	0	0.137504	0	0.176323	2.08406	0.189034	0	0	0	0	0	0
Cyp3a11	ENSMUSG00000056035	2.79286	2.3978	1.58976	3.03562	4.67073	2.40871	0	0	0	0	0	0	0.214125	0.555816	1.98914	0.641546	0.464668	0.823749	0	0.111031	0	0	0.111031	0.275007
Ddit4	ENSMUSG00000020108	2.22342	2.32193	2.45943	2.13093	1.90304	2.40599	0.704872	0.238787	0.263034	0.879706	1.14405	0.526069	0.15056	0.641546	2.12102	1.01436	1.18269	1.4957	0	0.773996	0.978196	1.40599	1.33342	1.18269
Dhcr24	ENSMUSG00000034926	1.74416	1.53107	1.19535	1.15056	2.93168	1.20163	0.275007	0.367371	0.111031	0.367371	0.333424	0.0565835	0.669027	0.485427	1.04963	2.56316	2.68032	2.47508	0.124328	0.505891	0.124328	1.54597	1.55582	2.06695
Dhrs11	ENSMUSG00000034449	1.44361	1.98914	1.25701	2.42761	2.33914	2.55582	0.659925	2.0072	0.555816	0.526069	0.933573	1.70929	1.71809	2.79909	2.07724	2.24184	2.49825	2.89336	0	1.0072	0.704872	1.53107	1.41143	1.926
Eif5	ENSMUSG00000021282	2.38405	2.75275	3.04614	3.53481	3.04089	3.43563	1.07039	1.95233	0.632268	1.88362	1.04264	1.35614	1.81558	2.14731	2.01792	2.99277	3.29572	3.45812	1.29866	1.71809	1.48543	2.11437	2.48285	2.85599
Entpd5	ENSMUSG00000021236	0.948601	1.15056	0.782409	1.02148	2.01792	1.02148	0.505891	0.124328	0	0.275007	0	0	0	0.15056	0.226509	0.286881	0.62293	0.389567	0	0.565597	0.15056	0.286881	0.411426	0.298658
Epb42	ENSMUSG00000023216	2.12433	1.9486	1.68706	1.56071	1.62293	1.85599	0.250962	1.64616	0.545968	0.176323	0.176323	0.389567	1.70929	1.64155	0.879706	0.910733	2.22959	1.73118	0.687061	0.650765	1.59455	0.933573	1.80735	1.54597
Errfi1	ENSMUSG00000028967	2	0.887525	1.35614	1.1177	2.57773	1.33342	0	0.189034	0.0565835	0	0	0.163499	0.238787	0.238787	0.918386	0.298658	0.464668	0.505891	0.176323	0.0840643	0.15056	0.0703893	0.0840643	0.650765
F2	ENSMUSG00000027249	2.06695	1.95233	0.879706	2.40599	3.19849	0.887525	0	0	0	0	0	0	0.250962	0.722466	0.400538	0.575312	0.111031	0.613532	0	0	0	0	0	0.250962
Fam213a	ENSMUSG00000021792	1.90689	3.07211	3.9855	3.70044	3.09592	3.81967	0.941106	2.9982	0.933573	1.1375	1.60881	1.24489	2.09761	3.0268	2.9542	3.43962	3.37712	3.94205	1.70044	1.36737	1.52105	2.33342	1.42761	3.72574
Fam46c	ENSMUSG00000044468	2.28392	2.78031	3.42895	3.18428	3.12928	3.94579	1.68706	2.92029	1.28688	1.99277	1.68257	2.23266	2.90304	3.32625	2.64616	3.65306	4.05832	4.53294	1.53107	2.49825	2.50843	2.9222	2.88557	3.89045
Fetub	ENSMUSG00000022871	0.238787	1.38405	0.85599	1.27501	2.10769	0.454176	0	0	0	0	0	0	0.189034	0.516015	0.731183	0.124328	0.163499	0	0	0	0	0	0	0
Fga	ENSMUSG00000028001	3.22188	2.72247	1.62761	3.70487	4.37712	2.59932	0	0	0	0	0.124328	0	0.238787	0.505891	2.57289	0.659925	0.367371	1.28688	0.124328	0	0	0	0.333424	0.189034
Fgb	ENSMUSG00000033831	2.62059	2.29278	1.36737	2.64155	3.45812	1.63227	0	0	0	0	0.0703893	0	0.422233	0.189034	1.26903	0.604071	0.344828	0.731183	0	0	0	0	0	0
Fgg	ENSMUSG00000033860	3.47379	3.11437	2.11437	3.5373	4.20555	2.04264	0	0	0	0	0	0	0.650765	0.15056	1.92979	0.286881	0.62293	0.956057	0	0.163499	0	0	0	0.0976108
Fgl1	ENSMUSG00000031594	2.0635	2.06005	0.992768	1.9222	3.14893	1.23879	0	0	0	0	0	0	0	0	1.5008	0.15056	0.189034	0.454176	0	0	0	0	0	0
Fkbp5	ENSMUSG00000024222	1.33914	2.28096	1.62293	1	2.07724	0.659925	0.545968	0.722466	0.214125	0.992768	0.9855	0.321928	0.275007	1.15056	1.18903	0.863938	1.35614	1.21412	0.344828	0.464668	0.321928	1.0635	0.378512	1.79077
Fmo5	ENSMUSG00000028088	1.73985	1.60407	1.05658	1.36177	2.7761	1.31615	0.189034	0.31034	0.0840643	0.31034	0.201634	0.31034	0.584963	0.790772	0.823749	1.17632	0.903038	1.07039	0.31034	0.333424	0.782409	0.847997	0.565597	1.46989
Fn1	ENSMUSG00000026193	2.34767	2.25096	1.81967	2.62761	2.56803	2.71149	1.5008	0.659925	1.09085	0.871844	0.799087	1.95233	1.29866	1.04963	2.15056	1.45943	1.18903	1.16993	0.704872	0.739848	1.1635	0.963474	1.42761	1.68257
Gadd45a	ENSMUSG00000036390	1.97085	2.31325	2.08746	2.32193	2.02148	2.29278	1.57531	1.11103	0.411426	0.678072	1.04963	0.555816	1.48543	1.94111	2.7845	2.1177	2.46467	2.47508	1.45943	0.933573	2.31034	1.25701	2.53605	2.28688
Gc	ENSMUSG00000035540	4.44361	3.76871	3.12102	4.12019	5.42995	2.56803	0	0	0	0.263034	0.263034	0	1.18903	1.1177	3.01078	1.65992	1.17632	1.8953	0	0.678072	0	0	0	0.505891
Gda	ENSMUSG00000058624	2.04614	2.58736	2.30159	2.38681	2.10769	2.774	1.03562	1.82375	0.933573	0.992768	1.25701	1.07724	1.61824	1.65076	1.57531	2.59455	2.7137	3.19692	0.83996	1.3505	1.32769	1.56071	1.85599	2.62994
Ggt1	ENSMUSG00000006345	1.95977	0	2.21723	1.19535	1.28096	2.72465	0	0	0	0.389567	0	0	0.903038	0	0	0.432959	0.831877	0.85599	0	0	0	0	0	0.275007
Ghr	ENSMUSG00000055737	0.970854	1.12433	1.34483	0.815575	2.18269	1.19535	1.42223	0.0703893	0.263034	0.970854	0.176323	0.411426	0.263034	0.584963	0.978196	0.704872	0.454176	1.20789	0.31034	0.613532	0.0840643	0.847997	0.956057	0.411426
Gls2	ENSMUSG00000044005	2.15056	0.575312	0.659925	1.48543	1.82375	0.659925	0	0	0	0	0.565597	0	0	0	0.400538	0	0	0	0	0	0	0	0.163499	0.238787
Glud1	ENSMUSG00000021794	3.41143	3.21878	2.37295	3.48156	3.81147	2.71809	1.9855	1.45418	1.09761	1.89142	2.02148	1.37295	1.58015	1.20163	1.89918	3.49825	2.66903	2.9982	1.18903	1.51096	2.21412	2.70708	2.73335	2.0036
Gm10715	ENSMUSG00000096201	3.89336	4.46597	0	3.53978	3.851	2.70266	0	0	0	0	0.713696	0	0.731183	0.400538	4.65935	0	0.356144	0	0	0.422233	0	0	0	0
Gm10717	ENSMUSG00000095891	6.14507	6.73485	0.632268	5.25248	5.4266	4.57531	0.765535	0	0	0.933573	0.400538	0	0.992768	0.782409	6.82909	0.963474	1.53605	0	0	0	0	0	0.963474	1.05658
Gm10718	ENSMUSG00000095186	6.65864	7.1267	2.25096	5.22805	4.61117	3.43829	1.1375	0	0.263034	0	0	0.400538	1.99277	0.956057	8.15735	1.41684	1.1375	0	0	0	0	0.367371	0	0.62293
Gm10719	ENSMUSG00000095547	6.98379	7.65728	2.10769	6.00944	6.37955	5.54133	0	0	0	0	1.23266	0	3.24184	1.33914	8.05815	1.8953	1.95606	0	0	1.57531	1.52607	0.356144	0.400538	1.36737
Gm10720	ENSMUSG00000074564	3.23573	3.33914	0	1.04963	2.98914	1.852	0	0	0	0	0	0	0	0	3.16027	0.516015	0	0	0	0	0	0.367371	0	0
Gm10721	ENSMUSG00000096519	4.88655	5.80323	0	3.37295	3.19219	1.86394	0	0	0	0	0	0	0	0	6.99774	0.669027	0.344828	0	0	0	0	0	0	0
Gm10722	ENSMUSG00000091028	4.53294	5.51885	0.815575	4.13996	3.7845	3.62644	0	0	0	0	0.411426	0	0	0.422233	5.36842	0.286881	0.367371	0	0	0	0	0.378512	0.731183	0.443607
Gm10800	ENSMUSG00000075014	12.5761	13.5331	6.42324	10.856	10.7215	9.83769	4.1375	1.99277	1.15056	3.34908	4.01792	2.488	7.12753	4.96717	14.8189	5.60763	6.70874	0.565597	2.93734	3.77505	3.33628	2.16993	4.14649	4.7126
Gm10801	ENSMUSG00000075015	11.5905	12.3517	6.10077	10.7111	11.0495	10.2666	3.66676	2.59455	1.60407	3.51979	4.28318	1.74416	6.60452	4.94345	12.8856	5.93475	6.44989	0.757023	2.30451	3.90304	3.67016	3.71149	4.09085	5.3906
Gm11168	ENSMUSG00000096385	5.03782	5.45681	0.536053	3.82579	4.13668	2.79701	0	0	0	0	0	0	0.432959	0.978196	4.89821	0.713696	0.344828	0	0	0.422233	0.275007	0	0	0.286881
Gm17535	ENSMUSG00000096736	5.70377	5.60644	1.70929	4.90593	5.14037	4.27947	0.863938	0.333424	0.263034	0	0	0	0.695994	0.641546	5.82069	1.83188	1.69153	0	0.422233	0.495695	0.400538	0	0	0
Gm20594	ENSMUSG00000096887	8.81852	8.94606	9.12872	9.43973	9.63657	9.51017	7.25937	8.81657	7.11405	7.65349	7.24336	7.40276	7.91606	8.53559	8.34629	11.5082	10.7843	10.5691	7.04625	6.64933	7.67101	9.94593	9.1605	9.87626
Gm21738	ENSMUSG00000095280	9.38096	10.0646	4.08576	7.97057	8.07387	7.49185	0	0.333424	0.263034	0.948601	1.79494	0	3.69488	3.13258	9.97358	3.09255	4.13668	0	1.03562	2.36737	1.58015	0.659925	1.53107	1.89142
Gm4737	ENSMUSG00000048087	0.925999	0	0	0	2.31325	0.584963	0	0	0	0.505891	0.831877	0	0.0426443	0.214125	0.0703893	0.739848	0.83996	0.687061	0	0	0	0	0	0
Gnmt	ENSMUSG00000002769	3.10601	2.43296	1.84398	2.54597	4.45878	0.807355	0	0	0	0	0	0	0	0.250962	1.9222	0.464668	0.263034	1.07039	0	0	0	0	0	0
Gpx1	ENSMUSG00000063856	5.41312	5.68201	6.2075	6.3194	6.55321	6.5659	4.2502	5.42995	3.37295	4.91839	4.15543	4.74792	5.4002	5.78947	5.87627	6.54148	6.73552	7.34456	3.83693	5.16471	5.2724	5.80064	5.64933	6.12722
Grina	ENSMUSG00000022564	1.70044	1.8679	2.20163	1.73985	1.85599	2.31904	0.956057	1.65992	0.263034	0.956057	0.9855	1.34483	1.9855	1.82782	1.60881	2.33628	2.22959	2.62761	1.19535	0.956057	0.895303	1.89142	2.01078	1.69153
Gsr	ENSMUSG00000031584	2.70708	2.73769	3.21101	2.70929	2.60644	2.28983	0.903038	1.69599	1.13093	0.713696	1	1.1375	1.85599	1.46989	1.774	3.20633	2.774	3.41549	0.765535	1.84398	1.40054	2.58256	2.19535	2.68706
Gsta3	ENSMUSG00000025934	2.56071	2.18269	2.1177	1.14405	2.93168	1.74846	0.575312	0.799087	0	1.20789	0.748461	0.895303	0.367371	0.367371	1.21412	1.58976	0.641546	0.250962	0.356144	1.29866	0.536053	0.321928	0	1.15704
Gstm1	ENSMUSG00000058135	3.98732	4.24641	3.7666	3.73118	5.42962	3.30305	3.03034	1.70044	1.64616	2.85997	2.98914	2.57046	1.72683	2.14405	3.0072	3.27947	3.02326	3.41819	2.53605	3.26003	2.88557	3.07553	2.86987	2.46989
Gstm3	ENSMUSG00000004038	2.0635	2	1.79494	2.10434	3.47768	1.7137	0	0	0	0	0	0	0	0	0.933573	0.250962	1.07039	0.505891	0	0	0	0	0	0
Gypa	ENSMUSG00000051839	1.10434	2.41414	2.68257	2.62761	2.29278	3.38681	0.731183	2.27798	1.31034	0.739848	1.13093	1.37851	2.30159	2.4957	2.09085	2.8679	3.34341	3.37156	0.807355	0.895303	1.17632	1.67807	1.70487	2.70929
H2-Q10	ENSMUSG00000067235	2.04264	0.823749	1.52607	2.21412	2.85798	1.88753	0	0.137504	0	0	0.176323	0	0.176323	0.333424	0.941106	0.226509	0.411426	0.790772	0	0	0	0	0	0.124328
Hamp	ENSMUSG00000050440	3.57289	3.03914	0.782409	2.99277	4.2891	1.83188	0	0	0	0	0	0	0	0	2.45154	0.895303	0.613532	0	0	0	0	0	0	0
Hist1h4i	ENSMUSG00000060639	0	1.51602	2.28688	1.7866	1.33342	0.887525	1.1177	0.584963	0.464668	1.29866	1.15056	0.695994	1.81967	1.65076	1.07039	2.91648	2.81558	2.3978	0.422233	0.757023	0.910733	1.79077	1.33342	1.88753
Hmgcr	ENSMUSG00000021670	1.17632	1.65076	0.765535	1.51602	2.34767	1.21412	1.22651	0.0976108	0.0703893	0.31034	0.214125	0.669027	0.111031	0.432959	0.887525	0.555816	1.03562	0.641546	0.0840643	0.443607	0.545968	0.0976108	0.214125	0.0565835
Hmgcs1	ENSMUSG00000093930	0.933573	1.37295	0.584963	1.60881	2.37851	1.09761	0.275007	0.62293	0.137504	0.275007	0.526069	0.15056	0.298658	0.286881	1.02148	0.485427	0.704872	0.83996	0.238787	0.773996	0.516015	0.704872	0.464668	0.895303
Hp	ENSMUSG00000031722	4.85649	4.48671	3.22033	4.79753	5.95745	3.52356	0.389567	1.02857	1.08406	0.189034	1.61353	0.831877	1.05658	1.77821	3.72465	2.24489	2.65764	2.42223	0	1.14405	0.594549	1.16993	0.189034	0.970854
Hpd	ENSMUSG00000029445	2.53107	1.26903	0.9855	2.01792	3.03562	1.79494	0	0	0	0	0	0	0	0	0.9855	0.731183	0	1.0072	0	0	0	0	0	0.189034
Hpn	ENSMUSG00000001249	2.22959	0.713696	0.925999	1.48027	2.14405	0.650765	0	0	0.286881	0	0	0	0	0	1.60407	0.378512	0.378512	0.687061	0	0.298658	0	0.214125	0	0
Hpx	ENSMUSG00000030895	5.83238	5.79312	3.95327	6.41988	6.7662	4.32841	0	0	0	0	0.163499	0	1.79494	1.85997	4.6011	2.74416	1.65992	2.62994	0	0.176323	0	0	0	0
Hrg	ENSMUSG00000022877	2.8679	2.16672	1.0635	2.3978	3.80323	0.978196	0	0	0	0	0	0	0	0.15056	1.24489	0.505891	0.333424	0.62293	0	0	0	0	0	0.0976108
Idh1	ENSMUSG00000025950	2.25701	1.1635	0.925999	1.52607	1.89142	1.69153	1.23879	0.536053	0.669027	0.545968	0.31034	0.782409	0.575312	0.575312	1.04963	1.57046	1.99639	1.41143	0	0.124328	0.464668	1.16993	1.28688	1.31615
Ifitm1	ENSMUSG00000025491	2.53107	2.47249	1.51096	1.67807	1.90689	0.62293	0.475085	0	0.321928	0	0.495695	0	1.42761	0.863938	0.565597	2	2.12763	1.75275	0	0	0.85599	0	1.09761	0.356144
Ifitm6	ENSMUSG00000059108	2.75916	1.76977	1.97453	3.31904	2.04264	2.40871	0.687061	2.40599	1.36177	1.36737	1.39506	1.5656	1.42761	0.992768	2.0072	2.41414	3.37016	3.64386	1.45418	0.765535	0.722466	1.852	1.97453	1.69153
Il1b	ENSMUSG00000027398	1.48543	0.422233	1.57531	2.12763	1.30451	1.75275	0.344828	1.73985	0.432959	0.485427	0.505891	0.782409	1.65535	0.505891	1.64616	1.41143	1.4489	1.72683	0.823749	0.378512	0.495695	1.31034	0.847997	0.739848
Insig1	ENSMUSG00000045294	1.29278	1.18903	0.941106	1.4957	2.50335	1.65992	0.0840643	0.0703893	0.422233	0.250962	0.344828	0.0976108	0.356144	0.344828	0.298658	0.176323	0.411426	0.773996	0	0.443607	0.333424	0.298658	0.782409	0.238787
Isg20	ENSMUSG00000039236	2.36457	3.09592	3.21412	3.59813	3.59335	4.09677	2.3978	2.93923	2.08746	3.12598	2.90497	3.08746	3.35614	3.94486	3.42895	4.51159	4.56133	4.86096	1.91839	2.53107	3.10434	3.94298	3.53107	4.45286
Itih2	ENSMUSG00000037254	1.8953	1.88753	0.773996	2.11103	2.94298	1.38957	0	0	0	0	0	0	0.0840643	0	1.5509	0.250962	0.189034	0.111031	0	0	0	0.0703893	0	0.111031
Itih3	ENSMUSG00000006522	2.37851	2.61353	1.12433	2.65992	3.25701	1.57531	0	0	0	0	0	0	0.124328	0.823749	1.5008	0.275007	0.495695	0.124328	0	0	0	0	0	0
Itih4	ENSMUSG00000021922	2.12763	2.24489	0.62293	2.53356	3.05485	1.96717	0	0	0	0	0	0.333424	0.344828	0.0840643	1.34483	0.356144	0.275007	0.443607	0	0	0	0	0	0.238787
Kng1	ENSMUSG00000022875	2.53854	3.24641	1.7866	3.14568	4.16269	1.25701	0	0.650765	0.0976108	0	0.124328	0	0.137504	0.555816	1.41684	0.555816	0.356144	0.432959	0	0	0	0.137504	0	0.0840643
Krt18	ENSMUSG00000023043	2.926	2.60407	2.02503	2.20477	3.56803	1.55582	0	0.15056	0	0.333424	0.176323	0.344828	0.505891	0.189034	1.81967	1.16993	0.918386	0.748461	0.903038	0.659925	0	0	0	0.238787
Krt8	ENSMUSG00000049382	2.6017	2.46205	1.45418	2.04614	3.09085	1.22033	0	0.111031	0	0.367371	0.137504	0.275007	0.275007	0.495695	2.19535	0.799087	0.226509	0.85599	0.15056	0.286881	0	0	0	0
Lcn2	ENSMUSG00000026822	4.07895	3.45022	3.04264	3.46336	3.6565	2.15704	0.275007	2.15056	1.89918	0	1.67356	1.21412	1.7137	1.78241	2.63459	2.02148	3.35614	3.06695	0.613532	1.40599	1.05658	0.978196	0	0.201634
Lgals3	ENSMUSG00000050335	4.07724	3.93168	2.67807	3.75596	3.39369	3.41278	1.27501	2.03562	0.9855	1.87578	0.83996	1.76129	2.24184	2.32481	1.73552	3.71039	4.14812	4.53978	1.70044	1.64616	1.66903	3.04089	2.79286	2.58976
Lpin2	ENSMUSG00000024052	1.55582	1.13093	1.07039	1.87578	2.0635	1.09761	0.526069	1.04264	0.495695	1.24489	1.02857	1.01436	0.632268	0.773996	1.30451	1.57046	1.64616	1.37851	0.321928	0.536053	0.604071	1.53107	1.33342	1.07724
Lrg1	ENSMUSG00000037095	2.36737	2.48543	1.89142	2.30451	3.36317	1.67807	0.344828	1.38957	0.124328	0.739848	0.356144	0.641546	1.01436	0.516015	1.72247	1.07724	1.02857	1.26903	0.201634	0.678072	0.632268	0.584963	0.505891	0.650765
Mat1a	ENSMUSG00000037798	3.1375	2.61824	1.36177	2.45943	4.29425	1.4489	0	0	0	0	0	0	0.163499	0.286881	1.02857	0.238787	0.124328	0.83996	0	0	0	0	0	0.298658
Memo1	ENSMUSG00000058704	0.847997	2	1.5008	2.26604	2.02857	2.37851	0	1.08406	0.201634	0.163499	1.37851	1.38957	0.925999	0.910733	0.782409	1.71809	1.60407	2.07039	0.176323	0.739848	0.887525	0.731183	1.15704	1.32769
Mettl7b	ENSMUSG00000025347	0.485427	0.250962	0.238787	1.42223	2.24793	0.495695	0	0	0	0	0	0	0	0	1.07039	0.695994	0.176323	0.15056	0	0	0	0	0	0.15056
Mgst1	ENSMUSG00000008540	3.52356	2.7845	2.46467	3.45418	4.28392	2.22342	0.475085	0.807355	0.321928	1.36737	0.356144	0.739848	0.505891	0.650765	2.81967	2.29866	2.40871	2.57773	0	0.992768	1.15056	0.790772	1.60407	0.731183
Mia2	ENSMUSG00000021000	2.41684	1.09761	0.790772	1.96347	2.17632	2.51096	0.575312	1.16993	0.137504	0.970854	0.333424	0.956057	0.367371	1.18903	1.20163	0.879706	1.1635	0.739848	0.731183	1.33342	1.69599	1.15056	0.263034	0.713696
Msrb1	ENSMUSG00000075705	3.62293	2.73335	3.38405	3.70155	2.85	2.37851	2.01792	2.63459	0.992768	2.02857	1.24489	1.25096	2.11103	1.76553	2.42492	3.4489	3.79597	3.90689	0.575312	1.44361	1.88753	2.71589	2.46989	2.58015
Mt1	ENSMUSG00000031765	3.87184	3.63343	2.26303	3.48414	3.88069	2.58256	0	0.422233	0.333424	0.85599	1.41684	1.63227	1.20163	1.63227	3.5741	2.66221	2.26604	2.39506	0.536053	1.48027	1.97085	1.31615	0	1.71809
Mt2	ENSMUSG00000031762	3.90689	2.62527	1.78241	3.68818	3.49313	2.22651	0	0.650765	0	1.65535	0	0	1.28096	1.25096	3.0054	0.555816	0	1.74416	0	0	0	0.863938	0	0.400538
Mug1	ENSMUSG00000059908	1.93734	2.24793	0.659925	2.18903	2.74631	0.464668	0	0	0	0	0.124328	0.124328	0.137504	0.0703893	0.847997	0.286881	0.516015	0.432959	0	0	0.0565835	0	0	0.298658
Mug2	ENSMUSG00000030131	0.910733	1.67807	0.495695	2.05658	1.80735	0.575312	0	0	0	0	0	0	0.0976108	0.111031	0.887525	0.263034	0	0.286881	0	0	0	0	0	0
Mup20	ENSMUSG00000078672	0.356144	0	0.9855	2.25399	1.7137	2.22651	0	0	0	0	0	0	0	0.526069	2.33628	1.58976	1.37851	0.389567	0	0	0	0	0	0
Mxd1	ENSMUSG00000001156	1.70487	1.65992	1.20163	2.28096	1.12433	1.98914	1.13093	0.748461	0.367371	1.46989	0.378512	1.53605	0.933573	0.731183	0.687061	1.04264	1.45943	1.82782	0.298658	0.31034	1.42223	1.20789	1.61353	1.15056
N4bp2l2	ENSMUSG00000029655	1.68706	2.06695	1.26903	1.40599	1.18903	0.879706	0.378512	0.238787	0.321928	1.07039	0.632268	1.67356	0.847997	0.400538	1.83996	0.831877	1.33914	2.11437	0.584963	0.669027	0.782409	1.72683	1.09761	0.765535
Ncoa4	ENSMUSG00000056234	2.81967	2.83188	3.76447	3.13093	2.53854	3.48156	1.65535	2.46989	1.34483	2.68482	1.852	2.14405	2.41954	2.99277	3.40871	3.72792	3.92884	4.03122	1.09085	3.20163	2.69822	3.20633	2.87578	3.21723
Oasl2	ENSMUSG00000029561	0.594549	1.18903	1.26903	1.72247	1.774	1.68706	0.669027	1.07724	0.189034	1.75702	1.18903	0.604071	1.64155	1.59455	0.641546	1.80323	2.23266	1.4489	0.31034	0.748461	1.03562	1.37295	1.0072	0.978196
Orm1	ENSMUSG00000039196	4.34767	3.55949	2.08746	3.55704	4.26003	2.80735	0.594549	0	0	0	0	0	0	0	2.04963	0.62293	0.731183	1.1635	0	0	0	0	0	0
Orm2	ENSMUSG00000061540	2.19849	1.25701	0.495695	1.848	2.66448	1.04264	0	0	0	0	0	0	0	0.344828	1.17632	0.62293	0.286881	0.389567	0	0	0	0	0	0
P2rx4	ENSMUSG00000029470	5.09085	4.15381	3.42223	3.98277	4.20789	4.36527	0.298658	0	0.731183	0	0.475085	0.594549	1.65076	2.55582	4.16027	1.88753	1.87971	1.96717	0	0	0.584963	0.83996	0.137504	0.632268
P4hb	ENSMUSG00000025130	3.26604	2.80323	3.03738	2.99277	3.22497	2.87774	1.23879	0.863938	0.871844	1.91073	1.25701	1.42223	2.02503	1.29866	1.89142	2.44361	2.33628	2.50335	1.45943	1.20789	1.48543	1.5509	2.18903	1.94111
Pcbd1	ENSMUSG00000020098	0.992768	0.695994	0.659925	1.24489	2.29866	1	0	0	0	0	0	0	0	0.333424	0.378512	0.226509	0	0.632268	0	0	0	0	0.594549	0
Pck1	ENSMUSG00000027513	1.81147	1.26903	1.20163	1.15704	2.33342	0.807355	0	0	0.0565835	0	0	0	0.378512	0.0976108	0.748461	0.286881	0	0.367371	0	0	0	0.321928	0	0.475085
Pgrmc1	ENSMUSG00000006373	1.87578	1.28688	1.08406	1.70044	3.23726	1.42223	0.464668	0.111031	0.163499	0.887525	0.575312	0.378512	0.389567	0.584963	0.85599	1.39506	0.918386	0.713696	0.400538	0.970854	0.367371	0.765535	0.137504	0.422233
Phyh	ENSMUSG00000026664	1.74846	2.0072	0.799087	2.05311	3.07039	1.68706	0.695994	0.62293	0.31034	1.25096	0.831877	0.731183	0.62293	0.847997	1.25096	1.20163	1.19535	1.61824	0.189034	0.641546	1.41684	1.57046	1.28096	1.22651
Pigr	ENSMUSG00000026417	2.53854	1.34483	0.956057	2.22033	2.52857	1.78241	0	0	0	0	0.124328	0	0.411426	0.545968	1.32193	0.411426	0.757023	0.641546	0	0	0	0	0	0
Plg	ENSMUSG00000059481	1.96717	1.99277	0.970854	1.73985	3.03562	0.815575	0	0	0	0	0	0	0	0.263034	0.933573	0.516015	0.214125	0.298658	0	0	0	0	0	0.124328
Plin2	ENSMUSG00000028494	1.96717	1.76129	1.26903	1.60407	1.26303	1.75702	1.0635	1.32769	0.495695	1.51096	1.16993	0.695994	1.75702	1.18903	1.9486	2.03914	2.20477	2.08406	0.790772	1.15056	1.09761	1.31034	1.39506	1.03562
Pnpo	ENSMUSG00000018659	0.863938	2.23879	2.33056	2.18587	1.97085	2.34199	0.432959	1.28096	0.536053	0.765535	0.632268	0.632268	1.03562	0.948601	1.5509	1.84398	1.83188	2.1635	0.757023	0.83996	1.22651	0.978196	1.26303	1.926
Por	ENSMUSG00000005514	1.42223	1.31034	1.14405	0.863938	2.21412	0.992768	0.344828	0.895303	0.176323	0.978196	0.400538	1.19535	0.367371	0.367371	1.40054	1.37851	0.956057	0.807355	0.0976108	0.378512	0.704872	0.422233	0.263034	0.378512
Ppp1r15a	ENSMUSG00000040435	2.16672	2.70487	2.31034	2.38957	2.55336	3.05311	1.12433	1.26303	1.46467	0.454176	0.757023	0.722466	2.53356	1.82375	1.8953	1.25096	2.48543	2.09761	0.321928	1.29278	1.34483	1.52607	0.941106	1.53107
Prdx2	ENSMUSG00000005161	3.90014	4.0063	4.42425	4.36247	4.29499	4.68818	2.69377	4.02857	2.65764	2.72901	3.14405	2.98732	3.65992	3.93357	3.30889	4.11936	4.37782	5.30232	2.06695	2.98003	3.51602	3.75168	4.04789	4.37434
Ptp4a1	ENSMUSG00000026064	1.54597	5.51759	1.40054	1.60407	1.84398	2.07039	0.594549	0.565597	0.411426	0.565597	0.933573	0.594549	1.12433	3.76447	4.04002	1.19535	1.64155	3.79701	0.659925	3.75596	1.15704	1.01436	1.20163	1.38405
Pzp	ENSMUSG00000030359	2.26003	2.52857	0.887525	2.87774	3.17951	1.74846	0	0	0	0	0.0976108	0	0.0565835	0.650765	1.65076	0.782409	0.31034	1.09085	0.0565835	0	0	0	0	0.0426443
Rad23a	ENSMUSG00000003813	2.05311	2.43563	3.07211	2.36737	2.5509	3.3799	1.9855	2.40327	1.46989	1.44361	1.57531	1.89918	2.9855	2.39506	2.34767	2.78869	3.53232	4.00899	1.1635	2.43829	1.40599	2.48027	2.43829	3.06695
Rbm25	ENSMUSG00000010608	1.70044	2.05311	1.28096	1.37295	1.33914	1.36177	0.963474	0.378512	0.978196	1.26303	0.214125	1.41684	0.454176	1.05658	1.14405	1.15056	1.17632	1.46989	0.641546	1.09761	0.83996	2	1.31034	1.41143
Rbp4	ENSMUSG00000024990	3.09424	2.9222	1.81147	3.18587	4.60881	2.03914	0	0	0.176323	0	0	0	0	0	1.70929	0.516015	0.238787	0.948601	0	0	0	0	0.275007	0.201634
Rdh7	ENSMUSG00000040134	1.18903	1.22651	0.584963	1.38957	2.06005	0.659925	0	0	0	0	0	0	0	0.15056	0	0	0.344828	0.400538	0	0	0	0	0	0
Reep6	ENSMUSG00000035504	1.52105	1.1635	0.903038	1.22033	2.28983	0.432959	0	0.454176	0.15056	0	0	0	0.321928	0.575312	0.871844	0.575312	0.378512	0.604071	0.137504	0	0.31034	0.31034	0	0.400538
Retnlg	ENSMUSG00000022651	2.63923	2.95606	3.27947	3.68257	2.38681	2.76341	1.78241	3.18903	2.20789	1.26903	2.21412	1.5008	2.01078	2.61824	2.27798	3.32625	3.70929	4.07724	1.73985	1.36177	2.09085	2.5509	2.32481	1.90689
Rgs2	ENSMUSG00000026360	1.82375	1.43829	0.739848	1.26903	1.04963	1.59455	0.831877	1.23879	0.31034	0.773996	1.40054	1.3505	0.389567	1.5509	2.06695	2.50335	2.06005	2.70708	0.400538	0.584963	1.95606	2.05311	1.35614	1.3505
Rnase4	ENSMUSG00000021876	2	2.37295	1.5656	2.25701	3.47638	2.10098	1.1177	0.263034	0.201634	1.84398	1.73552	1.07724	0.918386	1.1375	1.39506	2.82579	0.773996	1.10434	1.21412	1.64155	0.443607	1.80735	0.887525	1
S100a4	ENSMUSG00000001020	4.86592	4.33985	4.11437	4.78816	4.38543	4.57954	1.5008	3.15218	0.731183	3.22497	2.52857	2.75489	2.31034	2.854	3.14568	4.80839	5.08534	5.23266	1.59932	2.83996	2.85	3.11603	4.26679	4.06781
S100a8	ENSMUSG00000056054	5.67016	5.50621	6.66149	6.38802	6.17812	4.9991	4.38612	6.77624	5.36387	1.95606	5.11103	3.8953	4.91695	5.29205	4.76075	5.78084	7.22294	6.02813	3.82171	3.40054	4.57046	4.63343	3.74739	3.19535
S100a9	ENSMUSG00000056071	6.29517	6.00764	6.99186	7.21946	6.60185	5.98025	5.18982	7.60266	5.95024	3.41007	5.9905	5.74524	5.83618	6.1297	6.13791	6.363	7.84631	7.06598	5.23573	5.06609	6.16932	5.824	4.69042	3.82273
Sardh	ENSMUSG00000009614	2.07382	0.83996	1.51096	1.0635	1.93357	1.1635	0.659925	0.286881	0	0.15056	0	0.378512	0.0976108	0	0	0.443607	0.0840643	0.941106	0.367371	0.389567	0.344828	0.0976108	1.02148	1.05658
Scd1	ENSMUSG00000037071	3.31179	2.31034	2.67356	3.16832	4.02326	3.0321	1.02148	0.411426	1.58496	1.51602	1.48543	0.632268	0.847997	0.879706	1.35614	2.28983	1.94486	2.49313	1.94111	1.14405	1.04264	1.81558	1.76129	1.51602
Scp2	ENSMUSG00000028603	4.0054	2.92979	2.98003	4.12681	4.26379	3.49825	2.36177	2.02503	1.48027	2.74846	3.05311	1.89918	2.22959	2.09424	2.17951	3.66676	3.87086	3.96255	1.25701	2.59216	2.56316	3.49697	3.42492	3.58736
Selenop	ENSMUSG00000064373	5.16148	4.48864	4.26153	4.48349	5.58916	4.04789	3.70708	2.18269	2	3.17632	2.94298	2.54844	2.92979	3.10266	3.53605	3.81455	3.12598	4.01436	2.05311	3.7939	2.87774	3.09761	3.10434	3.03034
Serpina1a	ENSMUSG00000066366	4.76818	3.44228	3.11103	4.58015	5.91001	3.46336	0	0.516015	0.124328	0	0.641546	0.367371	1.18269	0.765535	3.02148	1.50589	0.356144	1.68706	0	0	0.275007	0	0	0.238787
Serpina1b	ENSMUSG00000071178	4.70984	3.66221	2.84599	3.90014	5.6427	2.65535	0	0	0	0.475085	0	0.555816	1.15704	1.22651	1.94111	1.51096	1.28096	1.42223	0	0	0.263034	0	0	0
Serpina1c	ENSMUSG00000079015	4.10769	3.19377	3.0197	3.38543	4.99458	1.85997	0	0.0426443	0	0	0.641546	0.0426443	0.963474	0	1.60407	1.81558	1.68706	1.95606	0	0	0	0	0.356144	0.0143553
Serpina1d	ENSMUSG00000071177	2.65535	2.11103	0.978196	2.51602	4.33199	1.08406	0	0	0	0	0	0	0	0	1.26303	0.565597	0.422233	0.454176	0	0	0	0	0	0
Serpina3k	ENSMUSG00000058207	3.10601	2.91456	1.81558	2.60644	4.04963	1.81147	0	0	0	0	0	0	0.356144	0.344828	1.46467	0.765535	0.526069	0.871844	0	0.137504	0	0	0	0.163499
Serpina3n	ENSMUSG00000021091	2.71149	1.1177	0.485427	1.69599	2.47508	0.847997	0.422233	0	0.0703893	0.111031	0	0	0.545968	0.443607	0.695994	0.163499	0.367371	0.650765	0	0	0	0.111031	0	0
Serpinc1	ENSMUSG00000026715	2.06005	1.67356	1.5656	2.69822	4.18428	2.488	0	0	0	0.356144	0	0	0	0.367371	1.15056	0.475085	0.31034	1.19535	0	0	0	0	0	1.29278
Serpinf2	ENSMUSG00000038224	1.25701	1.30451	0.124328	1.26903	2.09761	0.847997	0	0	0	0	0	0	0.124328	0.604071	0.378512	0.0703893	0.275007	0.31034	0	0	0	0	0	0
Sfi1	ENSMUSG00000023764	1.58976	2.03562	1.12433	1.72683	2.06005	1.63227	0	0.356144	0.189034	0.189034	0.516015	0	0.713696	0.275007	1.43296	0.31034	0.356144	0.238787	0	0.137504	0.263034	0.15056	0.632268	0.214125
Slc25a37	ENSMUSG00000034248	1.89142	2.19535	2.87184	2.71149	2.22342	3.56194	1.18903	2.91456	1.49057	1.64616	1.52607	1.852	2.82171	2.59694	2.80941	3.10936	3.61941	4.14568	1.48027	2.24184	2.19849	2.55582	2.49057	3.70487
Slc38a3	ENSMUSG00000010064	1.5008	1.04264	0.422233	1.04963	2.04264	0.765535	0	0	0	0	0.695994	0	0	0.0976108	1.1177	0.189034	0.15056	0.214125	0	0.111031	0	0.400538	0	0.275007
Slc38a4	ENSMUSG00000022464	1.15704	0.545968	0.15056	1.26903	2.33628	0.454176	0	0	0	0	0	0	0.137504	0	0.536053	0.400538	0.15056	0.189034	0.0703893	0	0	0	0.124328	0.176323
Slc4a1	ENSMUSG00000006574	2.58015	3.45022	3.75809	3.69488	3.34625	3.73444	1.33914	3.35473	2.52105	1.62293	1.52607	1.926	2.96532	3.35614	3.99729	3.4957	3.95699	4.27873	1.79077	1.74416	2.36737	2.74416	2.37295	3.97728
Specc1	ENSMUSG00000042331	1.19535	2.12102	1.926	2.39506	1.36737	2.18269	0.722466	1.1375	0.344828	0.978196	1.25096	1.39506	1.83592	1.8679	1.70044	2.41143	2.92979	3.39094	1.25701	1.07039	2.07724	2.23266	1.17632	2.90881
Sqrdl	ENSMUSG00000005803	1.0635	0.831877	0.722466	0.475085	1.87971	1.01436	1.32769	1.29866	0.871844	1.05658	0.604071	0.925999	0.604071	1.13093	0.782409	1.21412	1.57046	1.28688	0.632268	0.565597	0	2.17632	0.485427	0.831877
Srxn1	ENSMUSG00000032802	1.97453	1.96717	1.24489	2.23879	2.07724	1.1635	0.505891	1.07724	0.214125	0.773996	0.250962	0.464668	0.831877	0.773996	1.22651	2.62761	2.51096	1.65076	0.0976108	2.04264	1.23879	2.67582	2.81762	3.01257
Stard10	ENSMUSG00000030688	3.20163	2.58736	1.73118	3.03386	3.68706	2.51854	1.83188	0.941106	1.02148	1.73552	1.51096	1.39506	0.978196	0.978196	2.28983	2.1177	1.65535	1.9855	0.678072	1.69599	2.11437	1.59455	2.15704	1.73985
Stfa2l1	ENSMUSG00000059657	2.35896	1.75275	1.94486	0	2.39506	0.879706	0	0	0	0	0	0	0	0.704872	1.30451	1.64155	1.02857	1.72247	0	0	0	0	0	0
Tat	ENSMUSG00000001670	1.60881	1.31615	0.678072	1.0072	2.57046	1.13093	0	0	0	0.0976108	0	0	0	0	0.713696	0.263034	0.163499	0.15056	0	0	0	0	0	0.137504
Tfdp2	ENSMUSG00000032411	1.60881	3.33914	2.61589	2.46205	2.58015	2.99095	1.31034	2.13422	0.536053	1.51096	1.49057	1.50589	2.33342	1.98914	2.36177	3.31325	3.66562	3.30743	0.650765	1.07039	1.58496	1.83592	1.73552	2.71809
Tgfbi	ENSMUSG00000035493	2.65992	2.33342	2.26303	2.62527	2.07039	2.19219	0.815575	1.21412	0.367371	0.823749	1.37851	1.0072	1.56071	1.23879	1.40054	2.55827	2.37016	3.02503	0.516015	1.15056	1.02857	1.33914	1.57531	1.26903
Tmcc2	ENSMUSG00000042066	2.63227	4.26379	4.10601	3.76977	4.05137	3.39506	0.948601	1.88753	1.11103	0.722466	0.925999	1.04963	3.23419	2.63227	2.76553	1.91456	2.75702	3.37016	0.863938	1.14405	0.799087	1.26303	1.30451	2.57773
Trf	ENSMUSG00000032554	7.33584	6.40718	5.61265	6.8107	8.11431	5.70681	1.69153	1.07039	1.56071	1.58015	2.16672	2.35614	2.27798	2.50589	5.40531	4.29352	3.72901	4.58676	1.89142	1.75702	1.8679	2.17632	1.15056	1.36737
Trim10	ENSMUSG00000073400	1.02857	1.82375	2.22342	2.34767	2.0036	2.28983	0.464668	1.73118	0.847997	0.475085	0.565597	0.85599	1.87971	2.25399	1.90304	1.71809	2.75916	2.85798	0.432959	0.903038	1.32193	0.948601	0.641546	2.51349
Tsc22d3	ENSMUSG00000031431	3.12928	3.1635	2.88166	3.11936	3.10601	3.33342	1.37295	1.24489	0.831877	2.854	1.98185	1.54102	1.37295	1.21412	2.44095	2.69599	3.23113	3.14893	1.23266	2.58496	2.17313	3.20477	3.35896	3.26303
Tspan33	ENSMUSG00000001763	0.163499	2.12433	1.76129	2.27202	1.04264	1.45943	0.0703893	1.41143	0.485427	0.238787	0.545968	0.124328	0.739848	1.51602	1.09085	1.0635	1.7137	1.55582	0.378512	0.526069	0.85599	0.790772	0.545968	1.21412
Ttc36	ENSMUSG00000039438	2.58496	1.57531	0.669027	1.7866	3.07382	0.678072	0	0	0	0	0	0	0	0	1.22033	0.201634	0	0.464668	0.632268	0	0.604071	0	0	0
Ttpa	ENSMUSG00000073988	1.19535	0.933573	0.263034	0.831877	2.67582	0.298658	0	0	0.0565835	0	0	0	0.0840643	0.650765	0.344828	0.163499	0.0703893	0.226509	0	0	0	0	0	0.0565835
Ttr	ENSMUSG00000061808	2.45154	1.72247	2.1375	2.19849	3.28836	1.28688	0	0	0	0.536053	0	0.214125	0.575312	0	0.941106	0.604071	0.333424	0.650765	0	0	0	0	0	0.15056
Ube2l6	ENSMUSG00000027078	2.94111	3.86888	3.76022	4.18587	3.59932	4.12019	2.10434	3.72574	1.774	2.58256	3.17792	2.92979	3.52607	3.98003	3.34341	4.19456	4.59515	5.13093	1.83592	3.47768	3.29572	3.19535	3.38128	4.59096
Ube2o	ENSMUSG00000020802	1.29866	1.88362	2.41684	2.63923	2.13422	2.64616	1.27501	2.20163	1.31034	1.33342	0.9855	1.51602	2.37573	2.40871	1.76129	2.99277	3.59813	3.62176	0.83996	1.4957	1.774	2.5435	2.25701	3.30743
Uox	ENSMUSG00000028186	1.74416	0.815575	0.863938	1.69153	2.50843	2.0072	0.613532	0	0	0	0	0	0	0.0976108	0.978196	0.847997	0.545968	0.422233	0	0.831877	0	0	0	0.238787
Urah	ENSMUSG00000025481	2.15056	1.33342	0	1.17632	2.12433	1.40054	0	0	0	0	0	0	0	0.613532	0	0	0	0	0	0	0	0	0	0
Vtn	ENSMUSG00000017344	2.74201	2.41414	1.38957	2.60644	3.43429	1.25096	0.275007	0.454176	0.189034	0	0.62293	0.389567	0.298658	0.669027	1.72683	0.650765	0.495695	0.933573	0	0.15056	0.214125	0	0.389567	0.201634
Wfdc17	ENSMUSG00000069792	3.06867	2.90497	2.4489	2.65764	2.49313	1.95977	0	0	0.344828	1.18269	0.903038	1.66903	0.536053	1.85599	0	2.50335	2.75916	2.74416	0.545968	0.555816	0	1.89142	2.01792	1.13093
Wfdc21	ENSMUSG00000051748	4.09761	3.49313	3.45418	3.50462	4.29939	2.50843	0	2.85997	0	0.650765	1.45943	1.1177	0.678072	0.659925	2.53356	2.18587	2.28983	1.65076	0	0.704872	1.46467	1.02857	0	0

## Sheet: counts
protein	ENS	15dBDL1_Cov.2	15dBDL2_Cov.2	15dBDL3_Cov.2	15dBDL4_Cov.2	15dBDL5_Cov.2	15dBDL6_Cov.2	15dsham1_Cov.1	15dsham2_Cov.1	15dsham3_Cov.1	15dsham4_Cov.1	15dsham5_Cov.1	15dsham6_Cov.1	8dBDL1_Cov.3	8dBDL2_Cov.3	8dBDL3_Cov.3	8dBDL4_Cov.3	8dBDL5_Cov.3	8dBDL6_Cov.3	8dsham1_Cov.4	8dsham2_Cov.4	8dsham3_Cov.4	8dsham4_Cov.4	8dsham5_Cov.4	8dsham6_Cov.4
9030624J02Rik	ENSMUSG00000030982	38	33	14	14	28	11	7	1	6	11	4	11	5	13	5	24	24	25	2	12	11	27	20	33
Acox1	ENSMUSG00000020777	39	16	12	14	69	30	6	6	4	9	8	10	5	5	13	36	14	26	1	12	10	23	10	24
Acox2	ENSMUSG00000021751	9	5	3	1	20	1	0	0	0	0	0	0	0	0	3	0	0	1	0	0	0	0	0	0
Ahcy	ENSMUSG00000027597	53	25	29	42	179	10	3	10	7	14	0	7	5	5	15	21	15	22	6	5	17	22	11	24
Ahsg	ENSMUSG00000022868	185	195	65	198	666	57	8	1	0	0	0	1	8	9	95	24	5	40	0	2	3	2	4	5
Aif1	ENSMUSG00000024397	5	2	1	5	6	2	0	0	2	3	2	3	2	2	5	6	9	17	1	0	1	2	2	6
Alas2	ENSMUSG00000025270	161	290	460	367	406	516	160	448	163	244	200	282	387	493	353	1062	968	1692	107	210	233	496	425	1006
Alb	ENSMUSG00000029368	737	681	334	748	3117	244	0	0	1	5	16	7	30	53	378	155	54	158	0	6	1	0	1	28
Aldh1l1	ENSMUSG00000030088	21	11	12	21	79	6	5	0	2	1	0	2	3	2	10	6	7	13	0	1	0	2	0	6
Aldob	ENSMUSG00000028307	36	18	13	29	130	18	0	1	1	0	1	1	5	2	16	11	5	16	0	0	0	2	0	2
Ambp	ENSMUSG00000028356	37	31	10	38	73	15	0	1	0	0	0	0	2	1	14	6	1	9	0	0	0	0	0	0
Angptl3	ENSMUSG00000028553	12	8	3	13	46	6	0	0	0	0	0	0	1	0	4	4	2	3	0	0	0	0	0	0
Apoa1	ENSMUSG00000032083	87	78	40	80	240	36	1	2	0	2	1	0	4	7	31	10	6	18	0	0	1	1	0	5
Apoa2	ENSMUSG00000005681	25	14	8	17	73	7	0	0	0	0	0	1	4	2	10	5	2	3	0	0	2	0	1	1
Apoa5	ENSMUSG00000032079	9	7	7	9	39	2	0	0	0	0	0	0	1	2	1	3	1	1	0	0	0	0	0	2
Apob	ENSMUSG00000020609	252	287	106	254	895	138	0	3	0	0	4	2	15	7	91	60	30	67	0	0	0	0	0	3
Apoc1	ENSMUSG00000040564	49	18	13	19	141	13	0	3	1	0	0	0	3	1	34	13	5	7	2	0	1	0	1	2
Apoc2	ENSMUSG00000002992	5	5	2	8	16	5	0	0	0	0	3	3	1	1	5	4	4	6	0	0	1	3	0	3
Apoc3	ENSMUSG00000032081	18	12	3	11	21	4	0	0	0	0	0	0	1	0	3	2	1	3	0	0	0	0	0	1
Apoc4	ENSMUSG00000074336	9	3	4	5	23	5	0	0	0	0	0	0	0	0	4	6	1	1	0	0	0	0	0	0
Apoh	ENSMUSG00000000049	20	25	9	34	50	13	2	1	0	0	0	0	2	0	6	1	0	2	0	0	0	0	0	0
Arg1	ENSMUSG00000019987	38	27	5	30	87	6	0	0	0	0	0	0	0	0	6	2	1	5	0	0	0	0	0	3
Arhgap18	ENSMUSG00000039031	19	30	25	30	25	29	4	15	5	20	8	7	8	6	8	155	107	73	4	16	23	58	53	100
Asgr1	ENSMUSG00000020884	4	5	5	6	23	1	0	0	0	0	0	0	0	0	2	1	2	0	0	0	0	0	0	1
Asl	ENSMUSG00000025533	10	16	3	7	40	6	0	5	3	1	0	2	1	1	2	10	1	9	0	5	3	2	6	6
Ass1	ENSMUSG00000076441	50	41	34	61	267	15	5	3	4	0	7	2	1	6	18	19	17	31	4	5	7	15	10	16
Azgp1	ENSMUSG00000037053	24	17	4	14	54	9	0	0	0	0	1	1	2	2	2	2	2	0	0	0	0	0	0	0
Bhmt	ENSMUSG00000074768	79	34	11	84	354	10	0	0	1	0	0	0	3	4	42	13	6	25	0	0	0	0	1	1
Brap	ENSMUSG00000029458	69	37	16	20	50	22	11	3	5	12	9	6	11	5	20	33	26	43	1	6	14	33	27	25
C3	ENSMUSG00000024164	541	422	254	401	1243	227	45	55	21	171	129	136	83	168	146	894	88	177	69	86	41	83	33	49
C4b	ENSMUSG00000073418	25	36	14	42	98	9	7	5	3	10	5	15	9	17	15	58	20	33	2	3	3	18	9	11
Car2	ENSMUSG00000027562	32	83	127	94	103	122	24	97	57	19	24	65	66	102	77	204	235	368	13	41	62	99	50	243
Ccl6	ENSMUSG00000018927	34	21	10	27	29	19	5	3	11	9	10	9	13	8	13	34	29	50	4	8	11	21	13	11
Ccl9	ENSMUSG00000019122	12	9	6	6	20	7	0	6	0	3	0	1	4	9	6	18	16	12	0	1	6	6	7	6
Cdo1	ENSMUSG00000033022	57	29	7	36	113	10	4	0	2	2	0	0	0	0	11	2	4	6	1	1	0	1	0	0
Ces1c	ENSMUSG00000057400	16	16	9	38	91	2	0	0	0	0	0	0	0	0	3	1	0	3	0	0	0	0	0	3
Cfb	ENSMUSG00000090231	34	30	16	29	59	14	0	5	1	1	1	5	1	8	14	30	7	10	1	3	0	2	1	0
Cfi	ENSMUSG00000058952	6	9	1	20	44	3	0	0	0	0	0	0	0	2	7	1	0	1	0	0	0	0	0	0
Chd9	ENSMUSG00000056608	1557	1177	541	335	1130	370	16	26	11	30	11	20	47	52	203	222	107	285	5	30	34	50	50	50
Chil3	ENSMUSG00000040809	22	15	15	32	36	5	4	23	10	0	7	1	10	11	4	19	54	25	2	0	6	12	3	1
Clec2h	ENSMUSG00000030364	8	4	12	7	8	14	0	0	0	0	0	0	6	0	3	3	4	3	0	0	0	0	0	0
Clu	ENSMUSG00000022037	79	60	50	94	141	57	35	24	2	23	19	35	13	43	56	585	456	370	11	34	21	285	175	484
Comt	ENSMUSG00000000326	17	15	11	19	44	14	1	3	7	1	9	7	5	7	12	12	6	19	4	4	3	6	8	4
Cp	ENSMUSG00000003617	74	84	39	91	210	21	13	4	9	8	8	8	2	13	34	22	15	20	0	7	8	11	6	8
Cps1	ENSMUSG00000025991	46	34	17	38	205	13	0	0	0	3	0	0	1	2	6	4	0	9	0	0	0	0	0	23
Ctse	ENSMUSG00000004552	4	16	25	16	9	6	3	16	14	4	4	7	5	19	15	22	44	38	4	1	20	15	4	22
Ctsl	ENSMUSG00000021477	26	26	14	25	63	10	12	10	4	9	11	5	2	2	15	21	8	16	0	11	3	7	7	9
Cyp2a12	ENSMUSG00000060407	11	10	2	7	39	1	0	0	0	0	1	0	0	1	2	0	2	2	0	0	0	0	0	1
Cyp2c29	ENSMUSG00000003053	9	1	0	7	33	2	0	0	0	0	0	0	0	0	0	0	0	2	0	1	0	0	0	4
Cyp2c50	ENSMUSG00000054827	12	3	4	8	51	2	0	0	0	0	4	0	0	0	1	1	0	1	0	0	0	0	0	0
Cyp2c70	ENSMUSG00000060613	14	11	4	26	57	3	0	0	0	0	0	0	0	0	2	3	1	0	0	0	0	0	0	2
Cyp2f2	ENSMUSG00000052974	10	6	1	4	13	1	0	0	0	0	0	0	0	1	0	2	40	2	0	0	0	0	0	0
Cyp3a11	ENSMUSG00000056035	60	46	23	70	332	43	0	0	0	0	0	0	2	6	33	11	6	14	0	1	0	0	1	4
Ddit4	ENSMUSG00000020108	26	30	36	23	26	30	6	2	3	8	11	4	1	5	26	14	14	23	0	6	9	17	14	17
Dhcr24	ENSMUSG00000034926	42	36	26	21	159	23	5	8	3	7	6	1	13	9	21	171	151	146	2	9	2	50	45	108
Dhrs11	ENSMUSG00000034449	8	16	8	20	27	24	4	24	5	3	6	14	13	36	18	34	36	55	0	5	4	14	11	26
Eif5	ENSMUSG00000021282	44	76	92	111	121	113	18	48	17	48	24	26	37	50	41	158	150	194	19	32	28	59	77	132
Entpd5	ENSMUSG00000021236	18	17	11	15	57	16	9	1	0	4	0	0	0	2	4	9	11	8	0	5	1	5	6	6
Epb42	ENSMUSG00000023216	15	18	26	17	19	19	3	17	11	2	2	3	20	18	9	30	38	56	4	4	8	4	8	28
Errfi1	ENSMUSG00000028967	40	12	11	15	74	20	0	3	1	0	0	2	3	3	13	6	8	10	2	1	2	1	1	12
F2	ENSMUSG00000027249	27	26	8	35	93	7	0	0	0	0	0	0	2	7	3	8	1	8	0	0	0	0	0	3
Fam213a	ENSMUSG00000021792	14	41	62	48	43	43	8	33	12	8	8	6	21	37	22	82	64	101	10	8	13	24	14	91
Fam46c	ENSMUSG00000044468	98	158	279	197	263	360	76	259	75	101	72	119	202	288	146	571	619	1004	57	140	156	242	210	662
Fetub	ENSMUSG00000022871	1	10	5	8	26	2	0	0	0	0	0	0	1	3	4	1	1	0	0	0	0	0	0	0
Fga	ENSMUSG00000028001	76	53	21	105	237	45	0	0	0	0	1	0	2	5	49	10	4	23	1	0	0	0	3	3
Fgb	ENSMUSG00000033831	87	70	30	85	226	35	0	0	0	0	1	0	7	3	26	17	7	20	0	0	0	0	0	0
Fgg	ENSMUSG00000033860	72	58	27	73	167	22	0	0	0	0	0	0	5	1	22	3	6	12	0	1	0	0	0	1
Fgl1	ENSMUSG00000031594	15	15	5	12	48	6	0	0	0	0	0	0	0	0	9	1	1	3	0	0	0	0	0	0
Fkbp5	ENSMUSG00000024222	24	39	13	15	35	9	3	7	3	9	6	5	4	20	22	19	15	37	5	7	2	23	6	21
Fmo5	ENSMUSG00000028088	30	25	11	20	88	9	2	4	3	4	3	2	5	4	10	28	18	23	3	1	10	16	6	34
Fn1	ENSMUSG00000026193	112	83	58	100	183	66	47	11	13	32	10	44	15	31	50	109	27	72	11	23	26	48	54	79
Gadd45a	ENSMUSG00000036390	13	20	18	19	15	19	10	7	3	3	2	3	9	13	21	31	35	32	6	4	9	10	12	28
Gc	ENSMUSG00000035540	158	102	40	120	430	37	0	0	0	2	2	0	12	6	59	32	15	37	0	1	0	0	0	6
Gda	ENSMUSG00000058624	54	75	83	69	71	95	22	66	21	27	30	23	44	52	42	168	148	239	17	28	36	57	56	153
Ggt1	ENSMUSG00000006345	8	0	7	3	4	21	0	0	0	1	0	0	2	0	0	2	3	3	0	0	0	0	0	1
Ghr	ENSMUSG00000055737	11	12	15	8	37	12	10	1	2	6	2	2	3	3	8	8	3	18	1	4	1	9	5	3
Gls2	ENSMUSG00000044005	8	1	4	3	17	3	0	0	0	0	1	0	0	0	2	0	0	0	0	0	0	0	1	2
Glud1	ENSMUSG00000021794	75	70	56	70	152	67	23	35	12	34	28	20	28	22	25	129	76	131	17	18	36	99	56	81
Gm10715	ENSMUSG00000096201	33	54	0	24	43	13	0	0	0	0	2	0	2	1	65	0	1	0	0	1	0	0	0	0
Gm10717	ENSMUSG00000095891	169	269	1	86	137	53	2	0	0	3	1	0	3	2	302	4	7	0	0	0	0	0	3	4
Gm10718	ENSMUSG00000095186	244	357	10	85	77	23	4	0	1	0	0	1	9	2	769	7	4	0	0	0	0	1	0	2
Gm10719	ENSMUSG00000095547	305	515	9	148	269	109	0	0	0	0	4	0	25	4	714	12	10	0	0	5	6	1	1	7
Gm10720	ENSMUSG00000074564	20	22	0	2	22	6	0	0	0	0	0	0	0	0	21	2	0	0	0	0	0	1	0	0
Gm10721	ENSMUSG00000096519	68	138	0	21	26	6	0	0	0	0	0	0	0	0	335	2	1	0	0	0	0	0	0	0
Gm10722	ENSMUSG00000091028	51	108	2	36	39	25	0	0	0	0	1	0	0	1	102	1	1	0	0	0	0	1	1	1
Gm10800	ENSMUSG00000075014	14317	29320	227	4183	5334	2110	53	11	6	29	46	14	407	91	75132	217	381	2	19	36	27	12	51	112
Gm10801	ENSMUSG00000075015	5010	8925	126	2624	4655	1967	26	13	7	22	39	5	197	63	13722	190	221	2	7	27	24	28	33	126
Gm11168	ENSMUSG00000096385	76	108	1	30	53	14	0	0	0	0	0	0	1	3	77	3	1	0	0	1	0	0	0	1
Gm17535	ENSMUSG00000096736	122	120	6	67	110	43	2	1	1	0	0	0	1	1	147	11	8	0	1	1	1	0	0	0
Gm20594	ENSMUSG00000096887	618	708	885	917	1477	982	286	982	400	371	272	303	419	667	499	7770	3818	3742	223	167	364	1990	1022	2457
Gm21738	ENSMUSG00000095280	1625	2756	44	587	883	430	0	1	1	3	7	0	36	24	2717	35	63	0	3	12	6	2	6	12
Gm4737	ENSMUSG00000048087	7	0	0	0	47	4	0	0	0	4	9	0	0	1	0	11	11	9	0	0	0	0	0	0
Gnmt	ENSMUSG00000002769	31	19	12	19	115	3	0	0	0	0	0	0	0	1	12	3	1	8	0	0	0	0	0	0
Gpx1	ENSMUSG00000063856	146	195	295	276	439	352	94	230	73	120	81	130	164	259	221	628	629	1020	61	148	169	291	224	480
Grina	ENSMUSG00000022564	16	20	29	16	25	28	9	24	3	9	9	14	26	23	16	56	41	66	11	8	8	28	28	30
Gsr	ENSMUSG00000031584	45	59	48	62	54	43	11	38	16	10	15	16	12	26	27	104	101	148	9	24	25	57	48	54
Gsta3	ENSMUSG00000025934	21	15	17	7	35	14	2	4	0	8	4	6	1	1	5	19	4	2	2	7	2	1	0	8
Gstm1	ENSMUSG00000058135	78	100	75	62	279	40	51	16	20	40	39	26	15	22	40	88	43	86	16	45	44	51	43	43
Gstm3	ENSMUSG00000004038	17	17	14	17	72	12	0	0	0	0	0	0	0	0	5	2	9	4	0	0	0	0	0	0
Gypa	ENSMUSG00000051839	9	36	48	39	41	73	7	47	24	7	12	16	38	46	28	96	112	131	7	8	13	25	23	82
H2-Q10	ENSMUSG00000067235	19	5	13	23	56	18	0	1	0	0	1	0	1	3	8	2	4	8	0	0	0	0	0	1
Hamp	ENSMUSG00000050440	13	9	1	8	30	3	0	0	0	0	0	0	0	0	6	2	1	0	0	0	0	0	0	0
Hist1h4i	ENSMUSG00000060639	0	5	11	6	5	2	4	2	2	5	4	2	8	7	3	33	25	20	1	2	3	9	5	13
Hmgcr	ENSMUSG00000021670	16	27	6	14	56	5	3	1	2	2	1	1	1	1	9	7	6	8	1	2	3	2	1	1
Hmgcs1	ENSMUSG00000093930	13	24	8	28	80	16	4	12	3	4	8	2	4	4	16	11	14	20	3	12	8	13	7	23
Hp	ENSMUSG00000031722	154	125	50	142	452	57	2	9	9	1	8	4	6	17	74	40	45	43	0	6	3	10	1	10
Hpd	ENSMUSG00000029445	12	8	5	13	55	8	0	0	0	0	0	0	0	0	5	3	0	3	0	0	0	0	0	1
Hpn	ENSMUSG00000001249	13	2	3	6	34	3	0	0	2	0	0	0	0	0	7	2	2	3	0	2	0	1	0	0
Hpx	ENSMUSG00000030895	348	359	102	506	900	117	0	0	0	0	1	0	19	13	159	69	21	54	0	1	0	0	0	0
Hrg	ENSMUSG00000022877	46	27	9	30	127	7	0	0	0	0	0	0	0	1	11	6	3	7	0	0	0	0	0	1
Idh1	ENSMUSG00000025950	20	13	10	14	36	19	5	7	4	6	3	9	6	6	9	38	37	28	0	1	5	18	16	23
Ifitm1	ENSMUSG00000025491	9	10	4	4	7	1	1	0	1	0	1	0	4	2	1	12	10	8	0	0	2	0	4	1
Ifitm6	ENSMUSG00000059108	14	6	8	21	10	10	2	16	8	5	5	6	5	3	8	20	36	49	5	2	2	9	9	10
Il1b	ENSMUSG00000027398	10	2	11	18	11	13	2	9	4	3	3	1	7	3	13	18	15	23	2	2	3	12	5	7
Insig1	ENSMUSG00000045294	17	16	9	13	66	25	1	1	4	3	4	1	4	4	3	3	6	15	0	5	4	4	11	3
Isg20	ENSMUSG00000039236	14	30	33	38	53	63	23	35	22	38	31	34	42	67	41	158	127	182	12	20	30	68	50	146
Itih2	ENSMUSG00000037254	30	39	9	39	122	18	0	0	0	0	0	0	1	0	18	5	3	2	0	0	0	1	0	2
Itih3	ENSMUSG00000006522	55	66	16	67	128	23	0	0	0	0	0	0	1	4	25	4	3	2	0	0	0	0	0	0
Itih4	ENSMUSG00000021922	34	41	8	58	131	19	0	0	0	0	0	1	2	1	19	7	2	9	0	0	0	0	0	1
Kng1	ENSMUSG00000022875	41	75	23	63	192	12	0	2	1	0	1	0	1	5	14	6	2	5	0	0	0	1	0	1
Krt18	ENSMUSG00000023043	38	31	20	20	84	11	0	1	0	2	1	2	3	1	16	14	8	7	6	4	0	0	0	2
Krt8	ENSMUSG00000049382	38	36	15	23	77	10	0	1	0	3	1	2	2	4	30	11	2	11	1	2	0	0	0	0
Lcn2	ENSMUSG00000026822	56	37	29	34	55	12	1	19	20	0	10	6	10	11	20	21	51	46	2	7	5	5	0	1
Lgals3	ENSMUSG00000050335	63	59	26	48	50	39	6	19	9	14	4	12	19	20	12	92	108	151	8	11	12	42	31	39
Lpin2	ENSMUSG00000024052	31	32	27	29	63	21	8	17	14	10	7	8	14	10	21	70	51	51	2	11	16	51	26	51
Lrg1	ENSMUSG00000037095	23	27	17	21	69	12	2	14	1	5	2	4	7	3	14	12	9	14	1	4	4	4	3	6
Mat1a	ENSMUSG00000037798	110	77	25	61	352	24	0	0	0	0	0	0	2	4	16	5	2	20	0	0	0	0	0	6
Memo1	ENSMUSG00000058704	5	20	13	23	26	26	0	11	2	1	13	13	7	7	5	28	20	36	1	5	7	6	10	18
Mettl7b	ENSMUSG00000025347	2	1	1	8	25	2	0	0	0	0	0	0	0	0	6	6	1	1	0	0	0	0	0	1
Mgst1	ENSMUSG00000008540	29	12	13	24	67	15	1	2	2	4	1	4	2	2	12	20	14	15	0	2	4	4	5	4
Mia2	ENSMUSG00000021000	12	15	8	14	34	8	3	5	1	4	1	4	1	4	7	7	9	11	4	11	8	10	3	4
Mia2	ENSMUSG00000035349	0	1	2	3	2	1	0	0	0	0	0	0	0	0	1	1	0	0	0	0	0	0	0	0
Msrb1	ENSMUSG00000075705	41	22	39	44	31	15	16	29	7	14	6	7	14	13	18	68	71	93	2	7	13	29	20	33
Mt1	ENSMUSG00000031765	25	22	8	18	34	9	0	1	1	2	4	5	3	5	23	19	11	14	1	4	7	4	0	8
Mt2	ENSMUSG00000031762	22	9	4	19	23	6	0	1	0	4	0	0	3	2	13	1	0	7	0	0	0	2	0	1
Mug1	ENSMUSG00000059908	58	82	13	71	159	7	0	0	0	0	2	2	2	1	18	5	5	10	0	0	1	0	0	1
Mug2	ENSMUSG00000030131	17	47	9	62	68	9	0	0	0	0	0	0	1	2	19	8	0	7	0	0	0	0	0	0
Mup20	ENSMUSG00000078672	1	0	4	13	11	13	0	0	0	0	0	0	0	2	16	14	9	2	0	0	0	0	0	0
Mxd1	ENSMUSG00000001156	24	30	29	40	33	39	5	22	12	8	8	13	23	16	14	43	57	62	5	4	7	22	18	42
N4bp2l2	ENSMUSG00000029655	38	52	29	30	41	15	9	8	7	13	14	9	7	10	35	23	19	39	7	12	13	29	21	24
Ncoa4	ENSMUSG00000056234	56	74	126	73	91	118	30	69	30	60	29	64	79	75	57	275	244	285	15	60	53	126	67	189
Oasl2	ENSMUSG00000029561	7	9	14	17	24	11	4	5	2	12	15	5	21	18	5	28	40	21	2	9	10	16	18	12
Orm1	ENSMUSG00000039196	55	32	10	29	70	17	2	0	0	0	0	0	0	0	10	3	3	6	0	0	0	0	0	0
Orm2	ENSMUSG00000061540	10	4	1	7	20	3	0	0	0	0	0	0	0	1	4	3	1	1	0	0	0	0	0	0
P2rx4	ENSMUSG00000029470	72	43	30	48	64	45	3	0	4	0	4	2	8	16	44	13	12	19	0	0	2	3	1	2
P4hb	ENSMUSG00000025130	80	67	64	74	140	64	23	16	12	23	17	21	23	23	33	108	51	78	19	19	29	35	33	47
Pcbd1	ENSMUSG00000020098	3	2	2	4	16	3	0	0	0	0	0	0	0	1	1	1	0	3	0	0	0	0	2	0
Pck1	ENSMUSG00000027513	26	16	6	12	60	4	0	0	1	0	0	0	1	1	8	5	0	6	0	0	0	1	0	4
Pgrmc1	ENSMUSG00000006373	21	12	10	17	89	13	4	1	2	9	5	3	3	5	7	25	11	9	3	9	3	8	1	5
Phyh	ENSMUSG00000026664	14	19	5	18	59	13	5	5	3	11	6	5	4	6	9	15	12	22	1	4	13	17	11	15
Pigr	ENSMUSG00000026417	82	28	18	60	109	41	0	0	0	0	2	0	7	10	28	11	15	17	0	0	0	0	0	0
Plg	ENSMUSG00000059481	35	38	13	27	116	9	0	0	0	0	0	0	0	3	12	10	3	5	0	0	0	0	0	2
Plin2	ENSMUSG00000028494	9	17	7	9	15	10	4	9	2	13	6	5	13	10	11	28	28	42	6	4	4	17	17	12
Pnpo	ENSMUSG00000018659	7	25	35	29	34	31	4	16	8	8	6	6	11	10	18	38	34	53	7	8	15	12	13	45
Por	ENSMUSG00000005514	15	18	13	9	56	11	1	6	3	4	2	5	4	4	7	19	10	9	1	2	3	3	3	4
Ppp1r15a	ENSMUSG00000040435	20	59	45	41	65	29	16	22	18	5	5	8	40	27	30	27	44	55	3	9	18	10	12	36
Prdx2	ENSMUSG00000005161	40	72	106	66	102	89	31	63	46	35	37	45	51	83	46	171	151	288	18	36	57	71	65	162
Ptp4a1	ENSMUSG00000026064	30	47	22	24	50	33	10	9	9	7	4	9	9	19	21	35	43	42	6	8	21	19	21	39
Pzp	ENSMUSG00000030359	78	106	20	123	224	39	0	0	0	0	2	0	1	6	49	19	5	24	1	0	0	0	0	1
Rad23a	ENSMUSG00000003813	17	25	37	23	33	45	18	26	19	18	13	17	30	43	26	75	70	123	10	24	15	43	28	69
Rbm25	ENSMUSG00000010608	37	28	19	19	30	22	10	1	6	10	3	11	5	13	21	27	19	37	7	6	8	26	16	30
Rbp4	ENSMUSG00000024990	28	25	11	28	113	11	0	0	1	0	0	0	0	0	9	3	1	6	0	0	0	0	1	1
Rdh7	ENSMUSG00000040134	9	10	4	11	30	4	0	0	0	0	0	0	0	1	0	0	3	4	0	0	0	0	0	0
Reep6	ENSMUSG00000035504	17	12	9	11	43	3	0	5	2	0	0	0	1	3	5	7	4	8	1	0	1	3	0	4
Retnlg	ENSMUSG00000022651	11	15	21	24	12	12	7	27	16	4	10	5	8	14	9	37	40	60	6	4	9	15	11	11
Rgs2	ENSMUSG00000026360	13	9	10	18	19	7	5	8	2	9	14	14	5	14	14	61	42	71	5	6	16	25	18	27
Rnase4	ENSMUSG00000021876	19	28	14	26	92	22	10	2	2	22	19	9	7	10	12	75	7	13	10	16	3	23	7	12
S100a4	ENSMUSG00000001020	45	29	30	41	43	36	4	20	2	18	10	12	8	13	14	84	83	105	4	12	13	18	38	48
S100a8	ENSMUSG00000056054	77	72	178	123	149	47	42	266	131	6	68	28	57	77	45	162	361	178	25	18	46	54	25	24
S100a9	ENSMUSG00000056071	129	111	242	238	217	102	81	511	214	22	137	115	118	150	129	264	602	398	75	66	155	136	54	42
Sardh	ENSMUSG00000009614	17	6	3	11	20	8	2	1	0	3	0	1	1	0	0	6	2	8	2	3	2	2	9	11
Scd1	ENSMUSG00000037071	193	91	131	166	441	152	30	11	89	54	50	15	21	23	37	163	96	178	73	31	30	79	67	76
Scp2	ENSMUSG00000028603	52	25	27	54	92	43	17	15	10	25	27	10	18	23	14	79	66	94	6	21	19	48	47	74
Selenop	ENSMUSG00000064373	181	150	99	127	394	99	96	27	36	58	49	42	41	53	73	145	81	155	23	82	51	73	66	75
Serpina1a	ENSMUSG00000066366	147	58	48	122	444	55	0	3	1	0	4	2	8	4	43	19	2	22	0	0	1	0	0	1
Serpina1b	ENSMUSG00000071178	144	70	40	76	376	29	0	0	0	3	0	3	8	9	17	20	12	17	0	0	1	0	0	0
Serpina1c	ENSMUSG00000079015	90	48	44	50	231	14	0	0	0	0	4	0	6	0	12	27	19	28	0	0	0	0	2	0
Serpina1d	ENSMUSG00000071177	30	20	6	26	147	6	0	0	0	0	0	0	0	0	8	5	3	3	0	0	0	0	0	0
Serpina3k	ENSMUSG00000058207	66	61	25	43	183	21	0	0	0	0	0	0	3	3	17	12	6	13	0	1	0	0	0	2
Serpina3n	ENSMUSG00000021091	49	11	4	19	54	7	4	0	1	1	0	0	5	4	6	2	4	9	0	0	0	1	0	0
Serpinc1	ENSMUSG00000026715	11	10	4	25	94	14	0	0	0	1	0	0	0	1	10	3	1	7	0	0	0	0	0	5
Serpinf2	ENSMUSG00000038224	13	12	1	11	38	6	0	0	0	0	0	0	1	2	2	1	1	4	0	0	0	0	0	0
Sfi1	ENSMUSG00000023764	28	41	11	22	35	21	0	4	1	3	4	0	4	3	16	3	4	5	0	2	3	2	1	5
Slc25a37	ENSMUSG00000034248	50	68	131	97	90	189	26	165	61	39	33	57	96	111	70	270	318	523	33	49	72	128	98	319
Slc38a3	ENSMUSG00000010064	10	9	4	12	45	4	0	0	0	0	3	0	0	1	13	3	2	3	0	1	0	1	0	2
Slc38a4	ENSMUSG00000022464	13	8	2	16	74	5	0	0	0	0	0	0	1	0	5	7	3	4	1	0	0	0	2	2
Slc4a1	ENSMUSG00000006574	91	214	276	233	249	246	42	237	86	36	49	70	170	236	160	388	443	668	37	52	105	147	110	565
Specc1	ENSMUSG00000042331	25	49	54	41	45	56	15	33	7	16	16	21	42	49	37	135	136	187	15	22	33	57	32	147
Sqrdl	ENSMUSG00000005803	6	7	4	2	25	4	6	10	5	8	4	4	3	9	3	17	21	12	2	2	0	13	4	6
Srxn1	ENSMUSG00000032802	36	38	19	31	53	15	7	13	4	4	3	6	4	9	18	109	80	47	1	17	18	61	46	88
Stard10	ENSMUSG00000030688	47	25	15	32	86	16	12	6	6	10	6	12	5	4	20	31	19	30	4	12	22	10	8	25
Stfa2l1	ENSMUSG00000059657	5	3	4	0	7	1	0	0	0	0	0	0	0	1	2	5	2	5	0	0	0	0	0	0
Tat	ENSMUSG00000001670	21	16	7	10	63	12	0	0	0	1	0	0	0	0	6	4	2	2	0	0	0	0	0	2
Tfdp2	ENSMUSG00000032411	27	40	63	54	64	67	23	57	13	20	21	22	32	36	45	127	116	162	11	22	36	39	28	113
Tgfbi	ENSMUSG00000035493	62	50	50	58	50	41	12	24	7	12	24	15	28	20	21	111	76	149	6	17	16	26	30	31
Tmcc2	ENSMUSG00000042066	66	246	231	151	258	116	20	56	26	14	16	20	133	83	81	71	112	215	11	19	15	27	27	123
Trf	ENSMUSG00000032554	1277	733	420	940	2961	340	7	16	12	22	15	26	42	48	322	289	123	303	14	10	16	38	16	31
Trim10	ENSMUSG00000073400	10	26	40	38	39	37	5	35	16	5	6	10	32	46	29	43	87	108	4	10	19	13	7	86
Tsc22d3	ENSMUSG00000031431	64	60	56	61	81	76	18	13	7	60	32	18	16	14	30	89	97	101	13	44	35	82	81	134
Tspan33	ENSMUSG00000001763	1	32	24	31	13	15	1	22	7	2	5	1	7	20	12	18	30	30	3	5	9	9	5	21
Ttc36	ENSMUSG00000039438	17	4	1	8	27	2	0	0	0	0	0	0	0	0	5	1	0	1	1	0	1	0	0	0
Ttpa	ENSMUSG00000073988	17	13	3	10	61	3	0	0	1	0	0	0	1	3	4	3	1	4	0	0	0	0	0	1
Ttr	ENSMUSG00000061808	22	12	19	17	58	7	0	0	0	3	0	1	3	0	5	5	2	5	0	0	0	0	0	1
Ube2l6	ENSMUSG00000027078	43	70	78	77	97	105	28	98	25	43	45	55	74	92	52	219	206	354	20	64	64	66	75	204
Ube2o	ENSMUSG00000020802	34	66	114	82	106	121	34	110	29	44	27	53	106	106	61	307	349	472	22	50	74	154	111	387
Uox	ENSMUSG00000028186	28	6	11	14	52	6	1	0	0	0	0	0	0	1	3	5	3	4	0	3	0	0	0	2
Urah	ENSMUSG00000025481	9	3	0	3	7	4	0	0	0	0	0	0	0	1	0	0	0	0	0	0	0	0	0	0
Vtn	ENSMUSG00000017344	38	33	6	36	93	10	1	2	1	0	2	2	1	3	13	3	3	12	0	1	1	0	3	1
Wfdc17	ENSMUSG00000069792	13	12	9	9	11	5	0	0	1	3	2	5	1	6	0	16	16	18	1	1	0	7	7	4
Wfdc21	ENSMUSG00000051748	21	14	15	13	33	6	0	13	0	1	3	2	1	1	7	9	8	5	0	1	3	2	0	0
